# Supplementary material for: LIQUORICE: detection of epigenetic signatures in liquid biopsies based on whole-genome sequencing data
Source: Bioinform Adv. 2022 Mar 23;2(1):vbac017. doi: 10.1093/bioadv/vbac017 (PMC9710688; doi:10.1093/bioadv/vbac017)
Supplement: vbac017_Supplementary_Data [file vbac017_supplementary_data.zip]

Archive with 3 entries (3 files):
- LIQUORICE application note - Supplementary Figure 1.pdf
- LIQUORICE application note - Supplementary Methods.pdf
- LIQUORICE application note - Supplementary Table 1.xlsx
