# Supplementary material for: LIQUORICE: detection of epigenetic signatures in liquid biopsies based on whole-genome sequencing data
Source: Bioinform Adv. 2022 Mar 23;2(1):vbac017. doi: 10.1093/bioadv/vbac017 (PMC9710688; doi:10.1093/bioadv/vbac017)
Supplement: vbac017_Supplementary_Data [file vbac017_supplementary_data.zip › LIQUORICE application note - Supplementary Table 1.xlsx]

## Sheet: Supplementary Table 1
G1_amplitude	G1_sigma	G2_amplitude	G2_sigma	G3_amplitude	G3_sigma	Bayesian Information Criterion	Total dip depth	Intercept	Total dip area (AOC combined model)	sample	region-set	is control	Dip area: z-score vs controls in same region set	Dip area: Prediction interval of controls	Dip area: interpretation vs controls in same region set	Dip depth: z-score vs controls in same region set	Dip depth: Prediction interval of controls	Dip depth: interpretation vs controls in same region set
-28.1827	149.013	-184.622	757.116	-357.677	6078.9	-831.02	0.196207	0.0113907	-576.227	Ctrl_1	Blood_specific_DHSs	yes	-0.45	(-1012.9543149053303 100.80304474356967)	N/A	-1.14	(0.16221947473602338 0.3124001455865138)	N/A
-57.2463	150	-80.1427	757	-73.4827	6078.97	-846.878	0.199311	0.00179708	-220.496	Ctrl_2	Blood_specific_DHSs	yes	0.88	(-1012.9543149053303 100.80304474356967)	N/A	-1.05	(0.16221947473602338 0.3124001455865138)	N/A
-58.3565	149.013	-91.114	757.562	-93.0875	6078.5	-852.836	0.210326	0.00277475	-252.474	Ctrl_3	Blood_specific_DHSs	yes	0.76	(-1012.9543149053303 100.80304474356967)	N/A	-0.75	(0.16221947473602338 0.3124001455865138)	N/A
-45.6459	149	-111.258	758	-237.855	6078	-861.207	0.196383	0.00668918	-402.702	Ctrl_4	Blood_specific_DHSs	yes	0.2	(-1012.9543149053303 100.80304474356967)	N/A	-1.13	(0.16221947473602338 0.3124001455865138)	N/A
-30.4981	149.013	-135.614	757.116	-337.686	6078.91	-852.938	0.17527	0.00873863	-509.477	Ctrl_5	Blood_specific_DHSs	yes	-0.2	(-1012.9543149053303 100.80304474356967)	N/A	-1.72	(0.16221947473602338 0.3124001455865138)	N/A
-39.7392	149.013	-180.314	757.116	-284.95	6078.92	-853.872	0.220104	0.00944465	-512.607	Ctrl_6	Blood_specific_DHSs	yes	-0.21	(-1012.9543149053303 100.80304474356967)	N/A	-0.48	(0.16221947473602338 0.3124001455865138)	N/A
-45.9244	149.013	-182.719	757.116	-355.303	6078.91	-839.839	0.242547	0.0110905	-592.467	Ctrl_7	Blood_specific_DHSs	yes	-0.51	(-1012.9543149053303 100.80304474356967)	N/A	0.14	(0.16221947473602338 0.3124001455865138)	N/A
-54.102	149.143	-175.382	757.562	-290.49	6078.91	-820.102	0.25614	0.00911776	-529.777	Ctrl_8	Blood_specific_DHSs	yes	-0.27	(-1012.9543149053303 100.80304474356967)	N/A	0.52	(0.16221947473602338 0.3124001455865138)	N/A
-44.6526	149.013	-297.335	757.116	-426.738	6078.92	-809.315	0.304224	0.0142014	-778.027	Ctrl_9	Blood_specific_DHSs	yes	-1.2	(-1012.9543149053303 100.80304474356967)	N/A	1.85	(0.16221947473602338 0.3124001455865138)	N/A
-56.9687	149.013	-211.762	757.116	-452.298	6078.91	-796.478	0.293784	0.0134031	-731.448	Ctrl_10	Blood_specific_DHSs	yes	-1.03	(-1012.9543149053303 100.80304474356967)	N/A	1.56	(0.16221947473602338 0.3124001455865138)	N/A
-67.1384	150	-124.572	757	-235.396	6078.01	-823.933	0.259663	0.00531209	-438.512	Ctrl_11	Blood_specific_DHSs	yes	0.07	(-1012.9543149053303 100.80304474356967)	N/A	0.62	(0.16221947473602338 0.3124001455865138)	N/A
-59.9956	150	-126.15	757	-161.413	6078.01	-830.756	0.236642	0.00437475	-357.943	Ctrl_12	Blood_specific_DHSs	yes	0.37	(-1012.9543149053303 100.80304474356967)	N/A	-0.02	(0.16221947473602338 0.3124001455865138)	N/A
-65.5629	149.143	-141.588	757.562	-289.534	6078.49	-832.474	0.268939	0.00894048	-507.978	Ctrl_13	Blood_specific_DHSs	yes	-0.19	(-1012.9543149053303 100.80304474356967)	N/A	0.88	(0.16221947473602338 0.3124001455865138)	N/A
-49.1913	149.013	-219.48	757.116	-501.029	6078.91	-796.14	0.280227	0.0151055	-778.915	Ctrl_14	Blood_specific_DHSs	yes	-1.2	(-1012.9543149053303 100.80304474356967)	N/A	1.19	(0.16221947473602338 0.3124001455865138)	N/A
-44.7106	149.013	-186.52	757.116	-501.774	6078.91	-809.908	0.250913	0.0137248	-741.209	Ctrl_15	Blood_specific_DHSs	yes	-1.06	(-1012.9543149053303 100.80304474356967)	N/A	0.38	(0.16221947473602338 0.3124001455865138)	N/A
-70.5838	149.143	-35.0876	757.562	32.4227	6078.91	-799.943	0.205155	-0.00273895	-84.7022	Ctrl_16	Blood_specific_DHSs	yes	1.39	(-1012.9543149053303 100.80304474356967)	N/A	-0.89	(0.16221947473602338 0.3124001455865138)	N/A
-72.0926	149.143	-72.7921	757.562	103.192	6078.49	-805.581	0.224402	-0.00427875	-53.8083	Ctrl_17	Blood_specific_DHSs	yes	1.5	(-1012.9543149053303 100.80304474356967)	N/A	-0.36	(0.16221947473602338 0.3124001455865138)	N/A
-74.0438	150	-53.9402	757	0.0123484	6078	-831.495	0.225354	-0.00106751	-140.064	Ctrl_18	Blood_specific_DHSs	yes	1.18	(-1012.9543149053303 100.80304474356967)	N/A	-0.33	(0.16221947473602338 0.3124001455865138)	N/A
-73.5125	149.143	-56.0551	757.562	42.3154	6078.9	-851.419	0.223381	-0.00233068	-99.3701	Ctrl_19	Blood_specific_DHSs	yes	1.33	(-1012.9543149053303 100.80304474356967)	N/A	-0.39	(0.16221947473602338 0.3124001455865138)	N/A
-25.9459	149.013	-340.947	757.116	-705.137	6078.91	-751.718	0.295393	0.0209322	-1078.49	Ctrl_20	Blood_specific_DHSs	yes	-2.32	(-1012.9543149053303 100.80304474356967)	N/A	1.61	(0.16221947473602338 0.3124001455865138)	N/A
-40.6537	149	-149.192	757	-263.257	6078	-859.009	0.204753	0.00810093	-460.587	Ctrl_21	Blood_specific_DHSs	yes	-0.02	(-1012.9543149053303 100.80304474356967)	N/A	-0.9	(0.16221947473602338 0.3124001455865138)	N/A
-75.125	150	-98.4529	757	-0.138218	6078.85	-833.76	0.251698	-0.00119703	-186.389	Ctrl_22	Blood_specific_DHSs	yes	1.01	(-1012.9543149053303 100.80304474356967)	N/A	0.4	(0.16221947473602338 0.3124001455865138)	N/A
-31.0502	150	-74.6324	757	-88.5075	6078	-856.812	0.127723	0.00140496	-199.645	EwS_1_6	Blood_specific_DHSs	no	0.96	(-1012.9543149053303 100.80304474356967)	n.s.	-3.03	(0.16221947473602338 0.3124001455865138)	Significantly weaker coverage drop
-34.6505	149.013	-54.1982	757.562	-65.003	6078.5	-911.881	0.125575	0.00129092	-159.73	EwS_2_1	Blood_specific_DHSs	no	1.11	(-1012.9543149053303 100.80304474356967)	n.s.	-3.09	(0.16221947473602338 0.3124001455865138)	Significantly weaker coverage drop
-34.8948	149	-96.9656	758	-185.573	6078	-875.175	0.156644	0.00505611	-323.611	EwS_2_2	Blood_specific_DHSs	no	0.49	(-1012.9543149053303 100.80304474356967)	n.s.	-2.23	(0.16221947473602338 0.3124001455865138)	Significantly weaker coverage drop
-40.0552	149.013	-37.5769	757.116	-128.909	6078.91	-880.552	0.135497	0.00258662	-213.046	EwS_2_4	Blood_specific_DHSs	no	0.91	(-1012.9543149053303 100.80304474356967)	n.s.	-2.82	(0.16221947473602338 0.3124001455865138)	Significantly weaker coverage drop
-58.6842	149	-88.9594	757	-41.3597	6078.13	-851.888	0.206722	0.00156089	-199.01	EwS_3_3	Blood_specific_DHSs	no	0.96	(-1012.9543149053303 100.80304474356967)	n.s.	-0.85	(0.16221947473602338 0.3124001455865138)	n.s.
-35.1796	149.013	-108.724	757.116	-193.142	6078.91	-873.676	0.164149	0.00528292	-343.37	EwS_3_6	Blood_specific_DHSs	no	0.42	(-1012.9543149053303 100.80304474356967)	n.s.	-2.02	(0.16221947473602338 0.3124001455865138)	n.s.
0.634947	149	5.28931	758	26.4436	6078	-891.358	-0.00621954	-0.00282972	32.4875	EwS_4_1	Blood_specific_DHSs	no	1.82	(-1012.9543149053303 100.80304474356967)	n.s.	-6.74	(0.16221947473602338 0.3124001455865138)	Significantly weaker coverage drop
-39.4345	149.143	-76.9065	757.562	-54.9833	6078.51	-846.371	0.149592	0.000945468	-178.171	EwS_5_1	Blood_specific_DHSs	no	1.04	(-1012.9543149053303 100.80304474356967)	n.s.	-2.43	(0.16221947473602338 0.3124001455865138)	Significantly weaker coverage drop
-7.60383	149.013	-35.8467	757.116	-104.96	6078.91	-899.605	0.046134	0.00155654	-149.822	EwS_5_4	Blood_specific_DHSs	no	1.14	(-1012.9543149053303 100.80304474356967)	n.s.	-5.29	(0.16221947473602338 0.3124001455865138)	Significantly weaker coverage drop
-20.2833	149	-68.2821	758	-150.929	6078	-904.392	0.100152	0.00332711	-243.148	EwS_5_5	Blood_specific_DHSs	no	0.79	(-1012.9543149053303 100.80304474356967)	n.s.	-3.79	(0.16221947473602338 0.3124001455865138)	Significantly weaker coverage drop
-13.6925	149	-34.3234	757	-94.2753	6079	-919.147	0.0609366	0.00124654	-144.658	EwS_5_6	Blood_specific_DHSs	no	1.16	(-1012.9543149053303 100.80304474356967)	n.s.	-4.88	(0.16221947473602338 0.3124001455865138)	Significantly weaker coverage drop
-14.3492	149.137	-39.8266	757.116	-48.3526	6078.9	-885.264	0.062543	0.000227325	-105.099	EwS_6_1	Blood_specific_DHSs	no	1.31	(-1012.9543149053303 100.80304474356967)	n.s.	-4.84	(0.16221947473602338 0.3124001455865138)	Significantly weaker coverage drop
-6.79818	150	-31.076	758	-65.0341	6078	-867.194	0.0387048	0.000385699	-104.188	EwS_6_2	Blood_specific_DHSs	no	1.31	(-1012.9543149053303 100.80304474356967)	n.s.	-5.49	(0.16221947473602338 0.3124001455865138)	Significantly weaker coverage drop
-29.7764	149	-92.2439	758	-181.779	6078	-862.547	0.140205	0.00486862	-309.132	EwS_6_4	Blood_specific_DHSs	no	0.55	(-1012.9543149053303 100.80304474356967)	n.s.	-2.69	(0.16221947473602338 0.3124001455865138)	Significantly weaker coverage drop
-25.4523	149	-124.806	758	-349.714	6079	-832.588	0.156785	0.00951424	-504.741	EwS_6_5	Blood_specific_DHSs	no	-0.18	(-1012.9543149053303 100.80304474356967)	n.s.	-2.23	(0.16221947473602338 0.3124001455865138)	Significantly weaker coverage drop
-11.3257	150	-15.4758	757	-0.255123	6079	-897.2	0.0382945	-0.00274605	-28.9727	EwS_7_1	Blood_specific_DHSs	no	1.59	(-1012.9543149053303 100.80304474356967)	n.s.	-5.51	(0.16221947473602338 0.3124001455865138)	Significantly weaker coverage drop
-28.3072	149.013	-26.3302	757.116	-55.3778	6078.91	-878.328	0.0932934	-0.00120044	-114.65	EwS_7_2	Blood_specific_DHSs	no	1.27	(-1012.9543149053303 100.80304474356967)	n.s.	-3.98	(0.16221947473602338 0.3124001455865138)	Significantly weaker coverage drop
-47.5957	149.013	-62.4661	757.562	-117.146	6078.49	-846.098	0.168009	0.00118607	-235.141	EwS_7_3	Blood_specific_DHSs	no	0.82	(-1012.9543149053303 100.80304474356967)	n.s.	-1.92	(0.16221947473602338 0.3124001455865138)	n.s.
-28.5375	149.013	-58.9766	757.116	-45.9562	6078.89	-901.322	0.110494	0.000653318	-138.453	EwS_7_4	Blood_specific_DHSs	no	1.18	(-1012.9543149053303 100.80304474356967)	n.s.	-3.51	(0.16221947473602338 0.3124001455865138)	Significantly weaker coverage drop
-27.4095	149.013	-76.6275	757.116	-247.054	6078.91	-891.839	0.129972	0.00564559	-355.838	EwS_7_5	Blood_specific_DHSs	no	0.37	(-1012.9543149053303 100.80304474356967)	n.s.	-2.97	(0.16221947473602338 0.3124001455865138)	Significantly weaker coverage drop
-4.25971	149.013	82.8544	757.562	-0.839873	6078.92	-864.36	-0.0321729	-0.00393574	77.8498	EwS_8_1	Blood_specific_DHSs	no	1.99	(-1012.9543149053303 100.80304474356967)	n.s.	-7.46	(0.16221947473602338 0.3124001455865138)	Significantly weaker coverage drop
-31.3561	149.143	-42.9055	757.562	-34.8987	6078.5	-861.14	0.10876	0.000523147	-114.446	EwS_9_1	Blood_specific_DHSs	no	1.27	(-1012.9543149053303 100.80304474356967)	n.s.	-3.56	(0.16221947473602338 0.3124001455865138)	Significantly weaker coverage drop
-23.2719	149	-2.10797	758	-34.1008	6079	-868.442	0.065657	-0.0010602	-63.1228	EwS_9_2	Blood_specific_DHSs	no	1.47	(-1012.9543149053303 100.80304474356967)	n.s.	-4.75	(0.16221947473602338 0.3124001455865138)	Significantly weaker coverage drop
-21.5175	149.013	-82.5285	757.116	-225.7	6078.91	-859.224	0.115906	0.00573288	-333.645	EwS_9_3	Blood_specific_DHSs	no	0.46	(-1012.9543149053303 100.80304474356967)	n.s.	-3.36	(0.16221947473602338 0.3124001455865138)	Significantly weaker coverage drop
-33.2466	149.013	-171.107	757.116	-585.387	6078.91	-792.151	0.217587	0.015837	-795.907	EwS_9_4	Blood_specific_DHSs	no	-1.27	(-1012.9543149053303 100.80304474356967)	n.s.	-0.55	(0.16221947473602338 0.3124001455865138)	n.s.
-51.2164	149	-94.7447	758	-301.387	6079	-839.846	0.206774	0.00760501	-455.945	EwS_16_1	Blood_specific_DHSs	no	0	(-1012.9543149053303 100.80304474356967)	n.s.	-0.84	(0.16221947473602338 0.3124001455865138)	n.s.
-18.3263	149	-37.2214	758	-164.009	6079	-879.178	0.0794214	0.00295836	-222.602	EwS_17_1	Blood_specific_DHSs	no	0.87	(-1012.9543149053303 100.80304474356967)	n.s.	-4.37	(0.16221947473602338 0.3124001455865138)	Significantly weaker coverage drop
-39.7758	149.143	-148.933	757.562	-252.545	6078.91	-867.763	0.201401	0.00714371	-448.602	EwS_18_1	Blood_specific_DHSs	no	0.03	(-1012.9543149053303 100.80304474356967)	n.s.	-0.99	(0.16221947473602338 0.3124001455865138)	n.s.
-35.9704	149	-66.8586	757	-43.2162	6078	-860.657	0.134381	0.000664814	-152.273	EwS_21_1	Blood_specific_DHSs	no	1.13	(-1012.9543149053303 100.80304474356967)	n.s.	-2.85	(0.16221947473602338 0.3124001455865138)	Significantly weaker coverage drop
-59.7334	149.143	-98.3786	757.562	-58.2458	6078.56	-848.524	0.215411	0.0020012	-226.59	EwS_23_1	Blood_specific_DHSs	no	0.86	(-1012.9543149053303 100.80304474356967)	n.s.	-0.61	(0.16221947473602338 0.3124001455865138)	n.s.
-60.8258	149.143	-106.846	757.562	24.3429	6078.49	-832.971	0.217372	-4.86e-05	-153.902	EwS_24_1	Blood_specific_DHSs	no	1.13	(-1012.9543149053303 100.80304474356967)	n.s.	-0.55	(0.16221947473602338 0.3124001455865138)	n.s.
-44.4816	149.013	-95.4396	757.562	-225.645	6078.49	-858.253	0.184157	0.00568806	-373.195	EwS_26_1	Blood_specific_DHSs	no	0.31	(-1012.9543149053303 100.80304474356967)	n.s.	-1.47	(0.16221947473602338 0.3124001455865138)	n.s.
-65.8867	150	-129.961	757	9.24786	6078.21	-826.121	0.243116	-0.000356187	-198.128	EwS_27_1	Blood_specific_DHSs	no	0.96	(-1012.9543149053303 100.80304474356967)	n.s.	0.16	(0.16221947473602338 0.3124001455865138)	n.s.
-12.7921	149.982	-45.0366	757	-141.255	6078	-901.257	0.0670321	0.00248199	-201.348	EwS_28_1	Blood_specific_DHSs	no	0.95	(-1012.9543149053303 100.80304474356967)	n.s.	-4.71	(0.16221947473602338 0.3124001455865138)	Significantly weaker coverage drop
-37.7775	149.071	-53.6112	757.562	-226.389	6078.49	-862.639	0.144191	0.00458595	-323.964	EwS_29_1	Blood_specific_DHSs	no	0.49	(-1012.9543149053303 100.80304474356967)	n.s.	-2.58	(0.16221947473602338 0.3124001455865138)	Significantly weaker coverage drop
-47.7446	149.013	-119.611	757.116	-259.521	6078.91	-865.096	0.207881	0.0072984	-435.206	EwS_30_2	Blood_specific_DHSs	no	0.08	(-1012.9543149053303 100.80304474356967)	n.s.	-0.81	(0.16221947473602338 0.3124001455865138)	n.s.
-12.7094	149.013	-71.6293	757.116	-126.865	6078.9	-908.072	0.0800952	0.00281526	-213.726	EwS_30_3	Blood_specific_DHSs	no	0.9	(-1012.9543149053303 100.80304474356967)	n.s.	-4.35	(0.16221947473602338 0.3124001455865138)	Significantly weaker coverage drop
-14.973	149.013	-80.1689	757.116	-58.1519	6078.9	-894.726	0.0861456	0.000948186	-156.325	EwS_30_9	Blood_specific_DHSs	no	1.12	(-1012.9543149053303 100.80304474356967)	n.s.	-4.18	(0.16221947473602338 0.3124001455865138)	Significantly weaker coverage drop
-38.7242	149	-145.683	757	-220.744	6078	-847.603	0.194947	0.00622244	-412.347	EwS_32_1	Blood_specific_DHSs	no	0.16	(-1012.9543149053303 100.80304474356967)	n.s.	-1.17	(0.16221947473602338 0.3124001455865138)	n.s.
-50.6733	149.143	-182.94	757.562	-259.307	6078.91	-833.412	0.248902	0.00786216	-502.287	EwS_33_1	Blood_specific_DHSs	no	-0.17	(-1012.9543149053303 100.80304474356967)	n.s.	0.32	(0.16221947473602338 0.3124001455865138)	n.s.
-68.8634	150	-197.292	757	-81.5323	6078	-803.797	0.292475	0.00422274	-360.205	EwS_34_1	Blood_specific_DHSs	no	0.36	(-1012.9543149053303 100.80304474356967)	n.s.	1.53	(0.16221947473602338 0.3124001455865138)	n.s.
-39.795	149.013	-209.477	757.116	-433.68	6078.91	-806.475	0.24538	0.0130127	-690.669	EwS_35_1	Blood_specific_DHSs	no	-0.88	(-1012.9543149053303 100.80304474356967)	n.s.	0.22	(0.16221947473602338 0.3124001455865138)	n.s.
-18.302	150	-77.4724	757	-86.9549	6078	-868.83	0.0952121	0.00123696	-186.216	EwS_36_1	Blood_specific_DHSs	no	1.01	(-1012.9543149053303 100.80304474356967)	n.s.	-3.93	(0.16221947473602338 0.3124001455865138)	Significantly weaker coverage drop
-34.5672	149	-175.044	758	-345.654	6078	-850.114	0.207368	0.00986861	-561.935	EwS_37_1	Blood_specific_DHSs	no	-0.39	(-1012.9543149053303 100.80304474356967)	n.s.	-0.83	(0.16221947473602338 0.3124001455865138)	n.s.
-19.0564	149	-66.7935	757	-150.053	6079	-879.21	0.0960709	0.00294058	-239.353	EwS_38_1	Blood_specific_DHSs	no	0.81	(-1012.9543149053303 100.80304474356967)	n.s.	-3.91	(0.16221947473602338 0.3124001455865138)	Significantly weaker coverage drop
-24.6009	149.143	-93.3879	757.562	-70.9232	6078.51	-861.407	0.119639	0.00194367	-193.562	EwS_39_1	Blood_specific_DHSs	no	0.98	(-1012.9543149053303 100.80304474356967)	n.s.	-3.26	(0.16221947473602338 0.3124001455865138)	Significantly weaker coverage drop
-24.859	149	-70.641	757	-160.77	6078	-854.708	0.11434	0.00320808	-260.656	EwS_41_1	Blood_specific_DHSs	no	0.73	(-1012.9543149053303 100.80304474356967)	n.s.	-3.4	(0.16221947473602338 0.3124001455865138)	Significantly weaker coverage drop
-35.3832	149.013	-124.562	757.116	-225.059	6078.9	-825.553	0.175134	0.00560471	-391.472	EwS_42_1	Blood_specific_DHSs	no	0.24	(-1012.9543149053303 100.80304474356967)	n.s.	-1.72	(0.16221947473602338 0.3124001455865138)	n.s.
-51.6887	149.995	-173.683	757.001	-279.039	6078	-810.128	0.247324	0.00768053	-513.805	EwS_43_1	Blood_specific_DHSs	no	-0.22	(-1012.9543149053303 100.80304474356967)	n.s.	0.28	(0.16221947473602338 0.3124001455865138)	n.s.
-9.83338	149.079	-67.1654	757	-160.505	6078.01	-824.351	0.072246	0.00290635	-239.495	EwS_44_1	Blood_specific_DHSs	no	0.81	(-1012.9543149053303 100.80304474356967)	n.s.	-4.57	(0.16221947473602338 0.3124001455865138)	Significantly weaker coverage drop
-20.6766	149.013	-84.4771	757.116	-156.196	6078.92	-884.46	0.11012	0.00372229	-265.211	EwS_45_1	Blood_specific_DHSs	no	0.71	(-1012.9543149053303 100.80304474356967)	n.s.	-3.52	(0.16221947473602338 0.3124001455865138)	Significantly weaker coverage drop
-7.01477	149.013	-63.5769	757.116	-57.2658	6078.9	-860.741	0.0560386	-0.000176898	-129.485	EwS_45_2	Blood_specific_DHSs	no	1.22	(-1012.9543149053303 100.80304474356967)	n.s.	-5.02	(0.16221947473602338 0.3124001455865138)	Significantly weaker coverage drop
-44.7901	149.078	-108.468	757.116	-194.196	6078.91	-821.982	0.18976	0.00455353	-355.285	EwS_45_3	Blood_specific_DHSs	no	0.38	(-1012.9543149053303 100.80304474356967)	n.s.	-1.32	(0.16221947473602338 0.3124001455865138)	n.s.
-38.7942	149.013	-79.1364	757.562	-127.734	6078.91	-876.036	0.153918	0.00244366	-252.356	EwS_45_4	Blood_specific_DHSs	no	0.76	(-1012.9543149053303 100.80304474356967)	n.s.	-2.31	(0.16221947473602338 0.3124001455865138)	Significantly weaker coverage drop
-16.0898	149.143	-20.0036	757.562	-40.858	6078.9	-822.652	0.0562544	-0.00253959	-79.6201	EwS_45_5	Blood_specific_DHSs	no	1.4	(-1012.9543149053303 100.80304474356967)	n.s.	-5.01	(0.16221947473602338 0.3124001455865138)	Significantly weaker coverage drop
-28.3733	149.001	-84.184	757	-179.081	6078	-844.886	0.132087	0.00428338	-296.683	EwS_46_1	Blood_specific_DHSs	no	0.59	(-1012.9543149053303 100.80304474356967)	n.s.	-2.91	(0.16221947473602338 0.3124001455865138)	Significantly weaker coverage drop
-48.6424	150	-67.0206	757	7.59622	6078	-846.79	0.164192	-0.000653644	-116.311	EwS_47_1	Blood_specific_DHSs	no	1.27	(-1012.9543149053303 100.80304474356967)	n.s.	-2.02	(0.16221947473602338 0.3124001455865138)	n.s.
-19.0621	149.013	-60.2929	757.562	-29.935	6078.51	-920.569	0.0847495	-6.78e-06	-112.811	EwS_48_1	Blood_specific_DHSs	no	1.28	(-1012.9543149053303 100.80304474356967)	n.s.	-4.22	(0.16221947473602338 0.3124001455865138)	Significantly weaker coverage drop
-36.8961	149	-86.9176	758	-188.363	6078	-849.005	0.156897	0.00447155	-318.574	EwS_48_2	Blood_specific_DHSs	no	0.51	(-1012.9543149053303 100.80304474356967)	n.s.	-2.22	(0.16221947473602338 0.3124001455865138)	Significantly weaker coverage drop
-13.1927	149.013	-52.6015	757.116	-123.298	6078.91	-898.502	0.0711288	0.00259045	-191.517	EwS_49_1	Blood_specific_DHSs	no	0.99	(-1012.9543149053303 100.80304474356967)	n.s.	-4.6	(0.16221947473602338 0.3124001455865138)	Significantly weaker coverage drop
-42.2123	149.09	-90.4953	757.562	-218.985	6078.91	-862.039	0.174981	0.00555053	-358.923	EwS_49_3	Blood_specific_DHSs	no	0.36	(-1012.9543149053303 100.80304474356967)	n.s.	-1.72	(0.16221947473602338 0.3124001455865138)	n.s.
-28.4372	149.013	-73.2019	757.116	-191.243	6078.9	-848.984	0.127256	0.00432098	-297.821	EwS_49_5	Blood_specific_DHSs	no	0.59	(-1012.9543149053303 100.80304474356967)	n.s.	-3.04	(0.16221947473602338 0.3124001455865138)	Significantly weaker coverage drop
-3.90746	150	-34.6913	757	-0.632808	6079	-889.502	0.0287163	-0.00165843	-40.1634	EwS_50_1	Blood_specific_DHSs	no	1.55	(-1012.9543149053303 100.80304474356967)	n.s.	-5.77	(0.16221947473602338 0.3124001455865138)	Significantly weaker coverage drop
-44.2493	149	-26.1461	757	50.6075	6078	-849.095	0.128933	-0.00298153	-27.0444	EwS_50_2	Blood_specific_DHSs	no	1.6	(-1012.9543149053303 100.80304474356967)	n.s.	-3	(0.16221947473602338 0.3124001455865138)	Significantly weaker coverage drop
-26.7177	149	-85.723	757	-130.669	6079	-885.257	0.125288	0.00294425	-247.961	EwS_50_3	Blood_specific_DHSs	no	0.78	(-1012.9543149053303 100.80304474356967)	n.s.	-3.1	(0.16221947473602338 0.3124001455865138)	Significantly weaker coverage drop
-14.661	149.013	-70.5182	757.116	-164.093	6078.91	-866.73	0.0871776	0.00322134	-252.049	EwS_50_4	Blood_specific_DHSs	no	0.76	(-1012.9543149053303 100.80304474356967)	n.s.	-4.15	(0.16221947473602338 0.3124001455865138)	Significantly weaker coverage drop
-25.2405	149.013	-89.3798	757.562	-94.9821	6078.5	-908.833	0.120877	0.00271014	-214.292	EwS_56_1	Blood_specific_DHSs	no	0.9	(-1012.9543149053303 100.80304474356967)	n.s.	-3.22	(0.16221947473602338 0.3124001455865138)	Significantly weaker coverage drop
7.85209	149.143	-23.5065	757.116	-14.2179	6078.9	-866.857	-0.00768438	-0.00179684	-28.8397	EwS_57_1	Blood_specific_DHSs	no	1.59	(-1012.9543149053303 100.80304474356967)	n.s.	-6.78	(0.16221947473602338 0.3124001455865138)	Significantly weaker coverage drop
8.01866	150	66.7861	757	-2.51976	6078.97	-884.568	-0.0563578	-0.00322401	74.1606	EwS_60_1	Blood_specific_DHSs	no	1.98	(-1012.9543149053303 100.80304474356967)	n.s.	-8.12	(0.16221947473602338 0.3124001455865138)	Significantly weaker coverage drop
-0.896094	149	-27.9256	758	27.5929	6079	-924.39	0.0152859	-0.00219151	-1.65709	EwS_63_1	Blood_specific_DHSs	no	1.7	(-1012.9543149053303 100.80304474356967)	n.s.	-6.14	(0.16221947473602338 0.3124001455865138)	Significantly weaker coverage drop
-24.9991	149	-85.2809	757	-210.82	6078	-910.367	0.125715	0.00517295	-325.589	EwS_64_1	Blood_specific_DHSs	no	0.49	(-1012.9543149053303 100.80304474356967)	n.s.	-3.09	(0.16221947473602338 0.3124001455865138)	Significantly weaker coverage drop
-15.5691	149.14	-45.8275	757.116	-110.295	6078.91	-903.957	0.0730327	0.00183834	-174.441	EwS_65_1	Blood_specific_DHSs	no	1.05	(-1012.9543149053303 100.80304474356967)	n.s.	-4.54	(0.16221947473602338 0.3124001455865138)	Significantly weaker coverage drop
-26.6784	149.143	-157.835	757.116	-382.05	6078.91	-836.258	0.179602	0.0109246	-571.795	EwS_66_1	Blood_specific_DHSs	no	-0.43	(-1012.9543149053303 100.80304474356967)	n.s.	-1.6	(0.16221947473602338 0.3124001455865138)	n.s.
-29.7226	149.013	-46.5326	757.562	-92.4334	6078.51	-896.47	0.110146	0.0011854	-173.691	EwS_67_1	Blood_specific_DHSs	no	1.05	(-1012.9543149053303 100.80304474356967)	n.s.	-3.52	(0.16221947473602338 0.3124001455865138)	Significantly weaker coverage drop
-20.7866	149	-67.4932	758	-169.702	6078	-879.237	0.102316	0.0043581	-261.687	EwS_68_1	Blood_specific_DHSs	no	0.73	(-1012.9543149053303 100.80304474356967)	n.s.	-3.73	(0.16221947473602338 0.3124001455865138)	Significantly weaker coverage drop
-34.1469	149.143	-76.4019	757.562	-60.1125	6078.5	-888.778	0.135519	0.00101265	-176.667	EwS_69_1	Blood_specific_DHSs	no	1.04	(-1012.9543149053303 100.80304474356967)	n.s.	-2.82	(0.16221947473602338 0.3124001455865138)	Significantly weaker coverage drop
-38.0824	150	-97.1258	757	-150.029	6078	-870.873	0.162318	0.00439049	-291.933	EwS_70_1	Blood_specific_DHSs	no	0.61	(-1012.9543149053303 100.80304474356967)	n.s.	-2.07	(0.16221947473602338 0.3124001455865138)	n.s.
-43.8478	149.985	-86.1493	757	-137.833	6078	-872.969	0.171078	0.00336168	-275.341	EwS_71_1	Blood_specific_DHSs	no	0.67	(-1012.9543149053303 100.80304474356967)	n.s.	-1.83	(0.16221947473602338 0.3124001455865138)	n.s.
-42.6138	149.013	-127.682	757.562	-252.066	6078.92	-867.64	0.197869	0.00731996	-429.964	EwS_72_1	Blood_specific_DHSs	no	0.1	(-1012.9543149053303 100.80304474356967)	n.s.	-1.09	(0.16221947473602338 0.3124001455865138)	n.s.
-26.0903	149.013	-146.028	757.116	-517.155	6078.91	-861.892	0.180735	0.0143079	-694.158	EwS_73_1	Blood_specific_DHSs	no	-0.89	(-1012.9543149053303 100.80304474356967)	n.s.	-1.57	(0.16221947473602338 0.3124001455865138)	n.s.
-31.5317	150	-117.745	758	-383.717	6078	-871.634	0.171018	0.0102545	-538.595	EwS_74_1	Blood_specific_DHSs	no	-0.31	(-1012.9543149053303 100.80304474356967)	n.s.	-1.83	(0.16221947473602338 0.3124001455865138)	n.s.
-44.0636	149.143	-45.1453	757.562	-96.0538	6078.5	-876.218	0.147944	0.00144765	-192.5	EwS_75_1	Blood_specific_DHSs	no	0.98	(-1012.9543149053303 100.80304474356967)	n.s.	-2.47	(0.16221947473602338 0.3124001455865138)	Significantly weaker coverage drop
-38.3643	150	-65.8829	757	-103.388	6078	-889.483	0.143541	0.0026297	-214.138	EwS_76_1	Blood_specific_DHSs	no	0.9	(-1012.9543149053303 100.80304474356967)	n.s.	-2.59	(0.16221947473602338 0.3124001455865138)	Significantly weaker coverage drop
-15.6703	149.013	-147.46	757.116	-436.179	6078.91	-828.19	0.148278	0.0121654	-602.657	EwS_77_1	Blood_specific_DHSs	no	-0.55	(-1012.9543149053303 100.80304474356967)	n.s.	-2.46	(0.16221947473602338 0.3124001455865138)	Significantly weaker coverage drop
-49.2731	150	-93.5948	757	-122.095	6078	-865.358	0.188386	0.00294545	-273.41	EwS_78_1	Blood_specific_DHSs	no	0.68	(-1012.9543149053303 100.80304474356967)	n.s.	-1.35	(0.16221947473602338 0.3124001455865138)	n.s.
-53.9659	149.013	-96.5528	757.116	-146.353	6078.91	-864.196	0.20496	0.00439338	-306.091	EwS_79_1	Blood_specific_DHSs	no	0.56	(-1012.9543149053303 100.80304474356967)	n.s.	-0.89	(0.16221947473602338 0.3124001455865138)	n.s.
-39.7155	150	-52.561	757	5.72703	6078	-859.598	0.132952	-0.000764948	-93.2605	EwS_80_1	Blood_specific_DHSs	no	1.35	(-1012.9543149053303 100.80304474356967)	n.s.	-2.89	(0.16221947473602338 0.3124001455865138)	Significantly weaker coverage drop
-32.1883	149.992	-54.0104	757	-10.5893	6078	-890.094	0.114772	-0.000558555	-102.316	EwS_81_1	Blood_specific_DHSs	no	1.32	(-1012.9543149053303 100.80304474356967)	n.s.	-3.39	(0.16221947473602338 0.3124001455865138)	Significantly weaker coverage drop
-31.9402	149.054	-59.3316	757.562	-97.2359	6078.9	-887.65	0.123114	0.00173725	-193.971	EwS_82_1	Blood_specific_DHSs	no	0.98	(-1012.9543149053303 100.80304474356967)	n.s.	-3.16	(0.16221947473602338 0.3124001455865138)	Significantly weaker coverage drop
-8.84142	149.013	-37.5237	757.116	-25.7149	6078.49	-888.713	0.0451304	-0.000449892	-73.789	EwS_84_1	Blood_specific_DHSs	no	1.43	(-1012.9543149053303 100.80304474356967)	n.s.	-5.32	(0.16221947473602338 0.3124001455865138)	Significantly weaker coverage drop
-18.3294	149.143	-44.468	757.562	-67.7842	6078.51	-881.342	0.0768957	0.000878458	-133.798	EwS_85_1	Blood_specific_DHSs	no	1.2	(-1012.9543149053303 100.80304474356967)	n.s.	-4.44	(0.16221947473602338 0.3124001455865138)	Significantly weaker coverage drop
-42.4641	149.143	-18.8528	757.562	47.1199	6078.51	-868.03	0.120423	-0.00271514	-21.097	EwS_87_1	Blood_specific_DHSs	no	1.62	(-1012.9543149053303 100.80304474356967)	n.s.	-3.23	(0.16221947473602338 0.3124001455865138)	Significantly weaker coverage drop
-1.43623	149.928	-5.51912	757	-56.2991	6079	-913.946	0.0104249	-0.00050665	-63.4686	EwS_88_1	Blood_specific_DHSs	no	1.46	(-1012.9543149053303 100.80304474356967)	n.s.	-6.28	(0.16221947473602338 0.3124001455865138)	Significantly weaker coverage drop
-35.7836	149	-3.48277	757	47.4892	6078.01	-877.842	0.0945277	-0.0031808	2.51052	EwS_89_1	Blood_specific_DHSs	no	1.71	(-1012.9543149053303 100.80304474356967)	n.s.	-3.95	(0.16221947473602338 0.3124001455865138)	Significantly weaker coverage drop
-22.6394	149.013	-104.189	757.116	-247.892	6078.91	-887.136	0.13178	0.00667375	-378.972	EwS_90_1	Blood_specific_DHSs	no	0.29	(-1012.9543149053303 100.80304474356967)	n.s.	-2.92	(0.16221947473602338 0.3124001455865138)	Significantly weaker coverage drop
-52.7268	149	-61.8977	757	-41.9941	6078.06	-848.362	0.176551	0.00073058	-165.438	EwS_91_1	Blood_specific_DHSs	no	1.08	(-1012.9543149053303 100.80304474356967)	n.s.	-1.68	(0.16221947473602338 0.3124001455865138)	n.s.
-39.0234	149.142	-72.7245	757.562	-88.8718	6078.49	-874.742	0.148515	0.00173864	-207.327	EwS_92_1	Blood_specific_DHSs	no	0.93	(-1012.9543149053303 100.80304474356967)	n.s.	-2.46	(0.16221947473602338 0.3124001455865138)	Significantly weaker coverage drop
-35.2002	149.013	-89.3693	757.116	-230.69	6078.91	-872.033	0.15647	0.00546874	-361.368	EwS_93_1	Blood_specific_DHSs	no	0.35	(-1012.9543149053303 100.80304474356967)	n.s.	-2.24	(0.16221947473602338 0.3124001455865138)	Significantly weaker coverage drop
-15.921	149.013	-18.0537	757.562	-42.3507	6078.49	-912.511	0.0549111	-0.000665182	-78.9493	EwS_94_1	Blood_specific_DHSs	no	1.41	(-1012.9543149053303 100.80304474356967)	n.s.	-5.05	(0.16221947473602338 0.3124001455865138)	Significantly weaker coverage drop
-5.98607	149.013	-98.2012	757.116	-127.235	6078.91	-853.928	0.0761208	0.00304139	-233.132	EwS_95_1	Blood_specific_DHSs	no	0.83	(-1012.9543149053303 100.80304474356967)	n.s.	-4.46	(0.16221947473602338 0.3124001455865138)	Significantly weaker coverage drop
-16.8866	149	-73.8167	758	-270.661	6078	-868.906	0.101829	0.00628782	-364.403	EwS_31_1	Blood_specific_DHSs	no	0.34	(-1012.9543149053303 100.80304474356967)	n.s.	-3.75	(0.16221947473602338 0.3124001455865138)	Significantly weaker coverage drop
-4.55988	149.013	-25.1651	757.562	-38.3238	6078.51	-920.887	0.0279754	-0.000189322	-68.956	EwS_3_1	Blood_specific_DHSs	no	1.44	(-1012.9543149053303 100.80304474356967)	n.s.	-5.79	(0.16221947473602338 0.3124001455865138)	Significantly weaker coverage drop
-18.3924	149	-49.9109	757	-110.037	6079	-879.979	0.0827696	0.00207472	-181.574	EwS_6_6	Blood_specific_DHSs	no	1.02	(-1012.9543149053303 100.80304474356967)	n.s.	-4.28	(0.16221947473602338 0.3124001455865138)	Significantly weaker coverage drop
10.8816	149.143	-10.6304	757.116	-16.3966	6078.91	-975.868	-0.0224298	0.000246463	-14.5152	Ctrl_1	Ewing_sarcoma_specific_DHSs	yes	-0.95	(-34.01620010589663 38.013205593643804)	N/A	-0.19	(-0.04032962481637141 -0.0010298026558302198)	N/A
4.37904	149	-9.70489	757	4.26435	6079	-980.827	-0.00689006	0.000465414	-0.46713	Ctrl_2	Ewing_sarcoma_specific_DHSs	yes	-0.14	(-34.01620010589663 38.013205593643804)	N/A	1.46	(-0.04032962481637141 -0.0010298026558302198)	N/A
10.6064	149	-13.5359	757	0.238231	6078	-1000.1	-0.0212803	0.000590924	-1.14849	Ctrl_3	Ewing_sarcoma_specific_DHSs	yes	-0.18	(-34.01620010589663 38.013205593643804)	N/A	-0.06	(-0.04032962481637141 -0.0010298026558302198)	N/A
9.781	149.013	-10.4714	757.562	-7.23273	6078.9	-996.061	-0.020197	0.000278431	-6.47352	Ctrl_4	Ewing_sarcoma_specific_DHSs	yes	-0.49	(-34.01620010589663 38.013205593643804)	N/A	0.05	(-0.04032962481637141 -0.0010298026558302198)	N/A
7.86117	149	-10.1718	757	1.9023	6078.05	-989.697	-0.0158123	0.000425046	0.732025	Ctrl_5	Ewing_sarcoma_specific_DHSs	yes	-0.07	(-34.01620010589663 38.013205593643804)	N/A	0.51	(-0.04032962481637141 -0.0010298026558302198)	N/A
8.87047	149.013	-4.19731	757.562	-7.99986	6078.54	-968.492	-0.021013	0.000260695	-1.96155	Ctrl_6	Ewing_sarcoma_specific_DHSs	yes	-0.23	(-34.01620010589663 38.013205593643804)	N/A	-0.04	(-0.04032962481637141 -0.0010298026558302198)	N/A
9.12909	149	-4.16053	757	-7.11086	6079	-990.485	-0.0217835	9.18e-05	-0.73711	Ctrl_7	Ewing_sarcoma_specific_DHSs	yes	-0.16	(-34.01620010589663 38.013205593643804)	N/A	-0.12	(-0.04032962481637141 -0.0010298026558302198)	N/A
8.38346	149.013	-5.22387	757.562	10.3947	6078.87	-960.935	-0.0203757	0.00019421	14.8132	Ctrl_8	Ewing_sarcoma_specific_DHSs	yes	0.74	(-34.01620010589663 38.013205593643804)	N/A	0.03	(-0.04032962481637141 -0.0010298026558302198)	N/A
2.25315	149.013	-10.385	757.562	44.9315	6078.89	-971.271	-0.00351209	-0.000730591	37.009	Ctrl_9	Ewing_sarcoma_specific_DHSs	yes	2.02	(-34.01620010589663 38.013205593643804)	N/A	1.82	(-0.04032962481637141 -0.0010298026558302198)	N/A
6.13014	150	-14.8437	757	-12.9811	6079	-968.868	-0.00762921	0.000927931	-20.8577	Ctrl_10	Ewing_sarcoma_specific_DHSs	yes	-1.32	(-34.01620010589663 38.013205593643804)	N/A	1.38	(-0.04032962481637141 -0.0010298026558302198)	N/A
6.63249	149	-4.89831	757	-7.51858	6079	-961.717	-0.0146834	0.000579728	-4.77825	Ctrl_11	Ewing_sarcoma_specific_DHSs	yes	-0.39	(-34.01620010589663 38.013205593643804)	N/A	0.63	(-0.04032962481637141 -0.0010298026558302198)	N/A
12.6459	149.013	0.411936	757.116	-22.4789	6078.91	-978.581	-0.0325979	0.000733804	-7.4038	Ctrl_12	Ewing_sarcoma_specific_DHSs	yes	-0.54	(-34.01620010589663 38.013205593643804)	N/A	-1.26	(-0.04032962481637141 -0.0010298026558302198)	N/A
13.9853	149.013	-4.19607	757.559	-3.79307	6078.49	-981.668	-0.0349833	0.000115993	8.1611	Ctrl_13	Ewing_sarcoma_specific_DHSs	yes	0.36	(-34.01620010589663 38.013205593643804)	N/A	-1.51	(-0.04032962481637141 -0.0010298026558302198)	N/A
6.88422	149	-2.85152	757	-15.7015	6079	-970.512	-0.0158991	0.000394923	-10.5952	Ctrl_14	Ewing_sarcoma_specific_DHSs	yes	-0.73	(-34.01620010589663 38.013205593643804)	N/A	0.51	(-0.04032962481637141 -0.0010298026558302198)	N/A
6.64244	149	-16.8899	757	-26.0077	6079	-965.477	-0.00717705	0.00102019	-35.338	Ctrl_15	Ewing_sarcoma_specific_DHSs	yes	-2.15	(-34.01620010589663 38.013205593643804)	N/A	1.43	(-0.04032962481637141 -0.0010298026558302198)	N/A
9.21503	149.013	-7.52636	757.562	36.0561	6078.91	-956.842	-0.0230736	0.000171251	39.085	Ctrl_16	Ewing_sarcoma_specific_DHSs	yes	2.14	(-34.01620010589663 38.013205593643804)	N/A	-0.25	(-0.04032962481637141 -0.0010298026558302198)	N/A
10.1342	149.013	1.4266	757.116	9.68514	6078.9	-972.492	-0.0285189	0.000142855	22.8423	Ctrl_17	Ewing_sarcoma_specific_DHSs	yes	1.2	(-34.01620010589663 38.013205593643804)	N/A	-0.83	(-0.04032962481637141 -0.0010298026558302198)	N/A
13.5883	149.013	-1.96898	757.562	3.91006	6078.89	-993.155	-0.0355988	0.000167186	17.644	Ctrl_18	Ewing_sarcoma_specific_DHSs	yes	0.9	(-34.01620010589663 38.013205593643804)	N/A	-1.58	(-0.04032962481637141 -0.0010298026558302198)	N/A
9.79904	149.009	1.98816	757.116	-11.7918	6078.91	-1001.73	-0.0265088	0.000755633	1.56784	Ctrl_19	Ewing_sarcoma_specific_DHSs	yes	-0.02	(-34.01620010589663 38.013205593643804)	N/A	-0.62	(-0.04032962481637141 -0.0010298026558302198)	N/A
9.15369	149.143	-24.0746	757.212	16.3148	6078.89	-987.015	-0.0128721	0.000346513	2.59251	Ctrl_20	Ewing_sarcoma_specific_DHSs	yes	0.03	(-34.01620010589663 38.013205593643804)	N/A	0.83	(-0.04032962481637141 -0.0010298026558302198)	N/A
13.1841	149.143	-9.72033	757.562	-14.3687	6078.5	-981.389	-0.0292042	0.000752647	-8.90661	Ctrl_21	Ewing_sarcoma_specific_DHSs	yes	-0.63	(-34.01620010589663 38.013205593643804)	N/A	-0.9	(-0.04032962481637141 -0.0010298026558302198)	N/A
13.0752	149	-4.20682	758	1.81856	6079	-966.805	-0.0329137	0.000118765	12.7027	Ctrl_22	Ewing_sarcoma_specific_DHSs	yes	0.62	(-34.01620010589663 38.013205593643804)	N/A	-1.29	(-0.04032962481637141 -0.0010298026558302198)	N/A
10.7342	149.013	-46.4195	757.116	-109.693	6078.91	-957.452	0.00292044	0.00422558	-143.998	EwS_1_6	Ewing_sarcoma_specific_DHSs	no	-8.42	(-34.01620010589663 38.013205593643804)	Significantly stronger coverage drop	2.5	(-0.04032962481637141 -0.0010298026558302198)	Significantly stronger coverage drop
-5.13833	149.143	-44.4899	757.116	-190.322	6078.91	-958.923	0.0496777	0.00556894	-240.96	EwS_2_1	Ewing_sarcoma_specific_DHSs	no	-14.01	(-34.01620010589663 38.013205593643804)	Significantly stronger coverage drop	7.44	(-0.04032962481637141 -0.0010298026558302198)	Significantly stronger coverage drop
4.47858	149.8	-13.3525	757	12.6361	6078	-1007.43	-0.00571978	-9.76e-05	4.32684	EwS_2_2	Ewing_sarcoma_specific_DHSs	no	0.13	(-34.01620010589663 38.013205593643804)	n.s.	1.58	(-0.04032962481637141 -0.0010298026558302198)	n.s.
1.20372	149.143	-11.031	757.116	28.9028	6078.91	-959.98	0.000695842	-0.000133299	19.1311	EwS_2_4	Ewing_sarcoma_specific_DHSs	no	0.99	(-34.01620010589663 38.013205593643804)	n.s.	2.26	(-0.04032962481637141 -0.0010298026558302198)	Significantly stronger coverage drop
1.51781	149.013	-4.38567	757.562	-13.9497	6078.49	-970.497	-0.000838429	0.000470611	-16.604	EwS_3_3	Ewing_sarcoma_specific_DHSs	no	-1.07	(-34.01620010589663 38.013205593643804)	n.s.	2.1	(-0.04032962481637141 -0.0010298026558302198)	Significantly stronger coverage drop
-1.75482	149.012	-8.26519	757.116	-40.7054	6078.91	-964.207	0.0117246	0.00103948	-51.0331	EwS_3_6	Ewing_sarcoma_specific_DHSs	no	-3.06	(-34.01620010589663 38.013205593643804)	Significantly stronger coverage drop	3.43	(-0.04032962481637141 -0.0010298026558302198)	Significantly stronger coverage drop
2.82951	149	-20.0343	757	0.503711	6078.02	-978.627	0.00294919	0.000205135	-16.4418	EwS_4_1	Ewing_sarcoma_specific_DHSs	no	-1.06	(-34.01620010589663 38.013205593643804)	n.s.	2.5	(-0.04032962481637141 -0.0010298026558302198)	Significantly stronger coverage drop
-2.51505	150	-20.0956	757	-42.9118	6078	-972.854	0.0200961	0.00157976	-66.055	EwS_5_1	Ewing_sarcoma_specific_DHSs	no	-3.93	(-34.01620010589663 38.013205593643804)	Significantly stronger coverage drop	4.31	(-0.04032962481637141 -0.0010298026558302198)	Significantly stronger coverage drop
-11.4865	149	-85.5636	757.116	-331.803	6078.91	-929.413	0.0976156	0.00982468	-431.086	EwS_5_4	Ewing_sarcoma_specific_DHSs	no	-24.98	(-34.01620010589663 38.013205593643804)	Significantly stronger coverage drop	12.51	(-0.04032962481637141 -0.0010298026558302198)	Significantly stronger coverage drop
2.92553	149.013	-10.0473	757.562	-26.3122	6078.51	-968.541	-0.000814393	0.000924364	-33.0376	EwS_5_5	Ewing_sarcoma_specific_DHSs	no	-2.02	(-34.01620010589663 38.013205593643804)	n.s.	2.1	(-0.04032962481637141 -0.0010298026558302198)	Significantly stronger coverage drop
-10.2305	149.013	-88.626	757.116	-297.775	6078.91	-925.542	0.0936308	0.0088716	-398.732	EwS_5_6	Ewing_sarcoma_specific_DHSs	no	-23.12	(-34.01620010589663 38.013205593643804)	Significantly stronger coverage drop	12.09	(-0.04032962481637141 -0.0010298026558302198)	Significantly stronger coverage drop
-11.1797	149.143	-8.48994	757.116	-190.146	6078.9	-930.071	0.0468569	0.0050128	-211.442	EwS_6_1	Ewing_sarcoma_specific_DHSs	no	-12.31	(-34.01620010589663 38.013205593643804)	Significantly stronger coverage drop	7.14	(-0.04032962481637141 -0.0010298026558302198)	Significantly stronger coverage drop
1.62092	149.013	-13.6631	757.56	18.0934	6078.79	-962.4	0.00166816	-3.59e-05	6.16027	EwS_6_2	Ewing_sarcoma_specific_DHSs	no	0.24	(-34.01620010589663 38.013205593643804)	n.s.	2.36	(-0.04032962481637141 -0.0010298026558302198)	Significantly stronger coverage drop
0.333597	149	-15.0823	757	22.8849	6079	-955.013	0.0055534	-0.00029167	8.02416	EwS_6_4	Ewing_sarcoma_specific_DHSs	no	0.35	(-34.01620010589663 38.013205593643804)	n.s.	2.77	(-0.04032962481637141 -0.0010298026558302198)	Significantly stronger coverage drop
0.359055	149.656	-18.6806	758	-7.3428	6078	-993.953	0.00935656	0.000465575	-25.7719	EwS_6_5	Ewing_sarcoma_specific_DHSs	no	-1.6	(-34.01620010589663 38.013205593643804)	n.s.	3.18	(-0.04032962481637141 -0.0010298026558302198)	Significantly stronger coverage drop
-2.52601	149	-93.024	757.116	-412.829	6078.92	-927.259	0.0828726	0.0121057	-509.183	EwS_7_1	Ewing_sarcoma_specific_DHSs	no	-29.49	(-34.01620010589663 38.013205593643804)	Significantly stronger coverage drop	10.95	(-0.04032962481637141 -0.0010298026558302198)	Significantly stronger coverage drop
7.01021	149.013	-9.51737	757.562	17.1071	6078.88	-988.725	-0.0148787	-0.000436101	15.5959	EwS_7_2	Ewing_sarcoma_specific_DHSs	no	0.78	(-34.01620010589663 38.013205593643804)	n.s.	0.61	(-0.04032962481637141 -0.0010298026558302198)	n.s.
12.7988	149.013	-8.89862	757.562	9.69997	6078.91	-979.699	-0.0302158	3.01e-05	15.5203	EwS_7_3	Ewing_sarcoma_specific_DHSs	no	0.78	(-34.01620010589663 38.013205593643804)	n.s.	-1.01	(-0.04032962481637141 -0.0010298026558302198)	n.s.
1.45376	149.013	-6.64742	757.116	-4.00843	6078.53	-1005.89	-0.000126302	0.000227602	-9.03046	EwS_7_4	Ewing_sarcoma_specific_DHSs	no	-0.64	(-34.01620010589663 38.013205593643804)	n.s.	2.17	(-0.04032962481637141 -0.0010298026558302198)	Significantly stronger coverage drop
3.15589	149.143	-7.66487	757.116	-17.5317	6078.91	-1004.73	-0.00325234	0.000720046	-21.5962	EwS_7_5	Ewing_sarcoma_specific_DHSs	no	-1.36	(-34.01620010589663 38.013205593643804)	n.s.	1.84	(-0.04032962481637141 -0.0010298026558302198)	n.s.
-3.62	149.013	-72.7581	757.116	-225.674	6078.91	-961.344	0.0628399	0.00687303	-303.046	EwS_8_1	Ewing_sarcoma_specific_DHSs	no	-17.6	(-34.01620010589663 38.013205593643804)	Significantly stronger coverage drop	8.83	(-0.04032962481637141 -0.0010298026558302198)	Significantly stronger coverage drop
2.83641	149.013	-38.9563	757.116	-221.488	6078.91	-965.605	0.0274689	0.00672407	-257.279	EwS_9_1	Ewing_sarcoma_specific_DHSs	no	-14.96	(-34.01620010589663 38.013205593643804)	Significantly stronger coverage drop	5.09	(-0.04032962481637141 -0.0010298026558302198)	Significantly stronger coverage drop
14.4373	149.143	-20.101	757.116	-23.8646	6078.91	-1019.44	-0.0264605	0.00116222	-27.4186	EwS_9_2	Ewing_sarcoma_specific_DHSs	no	-1.7	(-34.01620010589663 38.013205593643804)	n.s.	-0.61	(-0.04032962481637141 -0.0010298026558302198)	n.s.
9.49043	150	-15.932	757	2.97358	6078	-982.805	-0.0170399	0.000356152	-2.13236	EwS_9_3	Ewing_sarcoma_specific_DHSs	no	-0.24	(-34.01620010589663 38.013205593643804)	n.s.	0.38	(-0.04032962481637141 -0.0010298026558302198)	n.s.
6.87653	149.143	-24.7439	757.116	-49.477	6078.91	-981.731	-0.00210887	0.00190581	-66.4378	EwS_9_4	Ewing_sarcoma_specific_DHSs	no	-3.95	(-34.01620010589663 38.013205593643804)	Significantly stronger coverage drop	1.96	(-0.04032962481637141 -0.0010298026558302198)	n.s.
7.0508	149.013	-8.9348	757.562	-43.4	6078.52	-997.36	-0.0113231	0.0011604	-44.2099	EwS_16_1	Ewing_sarcoma_specific_DHSs	no	-2.67	(-34.01620010589663 38.013205593643804)	Significantly stronger coverage drop	0.99	(-0.04032962481637141 -0.0010298026558302198)	n.s.
-2.67574	149.013	-34.1314	757.116	-107.242	6078.89	-935.8	0.0321863	0.00328722	-144.668	EwS_17_1	Ewing_sarcoma_specific_DHSs	no	-8.46	(-34.01620010589663 38.013205593643804)	Significantly stronger coverage drop	5.59	(-0.04032962481637141 -0.0010298026558302198)	Significantly stronger coverage drop
17.3106	149.013	-16.6405	757.562	9.06905	6078.88	-970.385	-0.0381766	0.000248674	12.2982	EwS_18_1	Ewing_sarcoma_specific_DHSs	no	0.59	(-34.01620010589663 38.013205593643804)	n.s.	-1.85	(-0.04032962481637141 -0.0010298026558302198)	n.s.
4.52545	149.142	-25.9122	757.562	-61.1411	6078.91	-962.226	0.00555302	0.00222958	-81.9884	EwS_21_1	Ewing_sarcoma_specific_DHSs	no	-4.84	(-34.01620010589663 38.013205593643804)	Significantly stronger coverage drop	2.77	(-0.04032962481637141 -0.0010298026558302198)	Significantly stronger coverage drop
2.12725	149.013	-3.1136	757.562	45.6391	6078.91	-991.156	-0.00705065	-0.000985729	44.9085	EwS_23_1	Ewing_sarcoma_specific_DHSs	no	2.48	(-34.01620010589663 38.013205593643804)	Significantly weaker coverage drop	1.44	(-0.04032962481637141 -0.0010298026558302198)	n.s.
11.5486	149.013	-11.396	757.562	2.40325	6078.49	-982.363	-0.0250748	0.000254829	4.26436	EwS_24_1	Ewing_sarcoma_specific_DHSs	no	0.13	(-34.01620010589663 38.013205593643804)	n.s.	-0.46	(-0.04032962481637141 -0.0010298026558302198)	n.s.
11.4153	149.013	-13.4071	757.561	11.2914	6078.49	-956.956	-0.0242423	-4.16e-05	10.9589	EwS_26_1	Ewing_sarcoma_specific_DHSs	no	0.52	(-34.01620010589663 38.013205593643804)	n.s.	-0.38	(-0.04032962481637141 -0.0010298026558302198)	n.s.
4.141	149	-9.35609	757	-11.0191	6078.9	-960.505	-0.00543354	0.000720224	-15.6572	EwS_27_1	Ewing_sarcoma_specific_DHSs	no	-1.02	(-34.01620010589663 38.013205593643804)	n.s.	1.61	(-0.04032962481637141 -0.0010298026558302198)	n.s.
12.1882	149.013	-62.2107	757.116	-240.476	6078.91	-937.909	0.0159313	0.00677122	-288.893	EwS_28_1	Ewing_sarcoma_specific_DHSs	no	-16.78	(-34.01620010589663 38.013205593643804)	Significantly stronger coverage drop	3.87	(-0.04032962481637141 -0.0010298026558302198)	Significantly stronger coverage drop
9.96222	149.013	-17.8192	757.562	18.5045	6078.88	-973.489	-0.0185018	-0.000103191	12.0297	EwS_29_1	Ewing_sarcoma_specific_DHSs	no	0.58	(-34.01620010589663 38.013205593643804)	n.s.	0.23	(-0.04032962481637141 -0.0010298026558302198)	n.s.
12.9191	149.013	-6.43121	757.559	-33.8236	6078.92	-969.929	-0.0289809	0.000754306	-25.3262	EwS_30_2	Ewing_sarcoma_specific_DHSs	no	-1.58	(-34.01620010589663 38.013205593643804)	n.s.	-0.88	(-0.04032962481637141 -0.0010298026558302198)	n.s.
1.12585	149.143	-53.0146	757.116	-158.783	6078.9	-939.041	0.0353436	0.00497726	-210.81	EwS_30_3	Ewing_sarcoma_specific_DHSs	no	-12.28	(-34.01620010589663 38.013205593643804)	Significantly stronger coverage drop	5.92	(-0.04032962481637141 -0.0010298026558302198)	Significantly stronger coverage drop
7.6339	149.143	-72.0879	757.116	-134.804	6078.91	-952.026	0.0264117	0.00466719	-198.576	EwS_30_9	Ewing_sarcoma_specific_DHSs	no	-11.57	(-34.01620010589663 38.013205593643804)	Significantly stronger coverage drop	4.98	(-0.04032962481637141 -0.0010298026558302198)	Significantly stronger coverage drop
8.6356	149.013	-18.68	757.562	-35.8782	6078.51	-986.838	-0.0109276	0.00132807	-44.6974	EwS_32_1	Ewing_sarcoma_specific_DHSs	no	-2.69	(-34.01620010589663 38.013205593643804)	Significantly stronger coverage drop	1.03	(-0.04032962481637141 -0.0010298026558302198)	n.s.
18.7286	149	-18.1185	757	2.79842	6078.93	-976.775	-0.0407803	0.000578634	6.18369	EwS_33_1	Ewing_sarcoma_specific_DHSs	no	0.24	(-34.01620010589663 38.013205593643804)	n.s.	-2.13	(-0.04032962481637141 -0.0010298026558302198)	Significantly weaker coverage drop
9.11001	149.013	-2.45347	757.562	26.9522	6078.91	-977.176	-0.0248664	-0.000105042	34.9893	EwS_34_1	Ewing_sarcoma_specific_DHSs	no	1.9	(-34.01620010589663 38.013205593643804)	n.s.	-0.44	(-0.04032962481637141 -0.0010298026558302198)	n.s.
14.4412	149.053	-16.8318	757.562	14.9974	6078.9	-973.618	-0.0307723	-5.4e-05	14.7058	EwS_35_1	Ewing_sarcoma_specific_DHSs	no	0.73	(-34.01620010589663 38.013205593643804)	n.s.	-1.07	(-0.04032962481637141 -0.0010298026558302198)	n.s.
11.124	149.143	-52.8686	757.116	-152.407	6078.91	-970.358	0.00810419	0.00532259	-192.724	EwS_36_1	Ewing_sarcoma_specific_DHSs	no	-11.23	(-34.01620010589663 38.013205593643804)	Significantly stronger coverage drop	3.04	(-0.04032962481637141 -0.0010298026558302198)	Significantly stronger coverage drop
9.24873	149.005	-17.6854	757.001	8.98272	6078	-985.833	-0.0160317	0.000175596	1.82742	EwS_37_1	Ewing_sarcoma_specific_DHSs	no	-0.01	(-34.01620010589663 38.013205593643804)	n.s.	0.49	(-0.04032962481637141 -0.0010298026558302198)	n.s.
14.4163	149.143	-22.1952	757.116	-65.555	6078.91	-984.742	-0.022565	0.00206925	-71.201	EwS_38_1	Ewing_sarcoma_specific_DHSs	no	-4.22	(-34.01620010589663 38.013205593643804)	Significantly stronger coverage drop	-0.2	(-0.04032962481637141 -0.0010298026558302198)	n.s.
7.23866	149	-50.229	758	-247.138	6078	-958.085	0.0232762	0.00690319	-289.182	EwS_39_1	Ewing_sarcoma_specific_DHSs	no	-16.8	(-34.01620010589663 38.013205593643804)	Significantly stronger coverage drop	4.65	(-0.04032962481637141 -0.0010298026558302198)	Significantly stronger coverage drop
8.90131	149	-28.1521	757	-73.5252	6079	-959.802	-0.00417149	0.00203503	-91.5555	EwS_41_1	Ewing_sarcoma_specific_DHSs	no	-5.4	(-34.01620010589663 38.013205593643804)	Significantly stronger coverage drop	1.75	(-0.04032962481637141 -0.0010298026558302198)	n.s.
18.822	149	-17.517	758	-53.3205	6078	-998.442	-0.037676	0.00157114	-49.158	EwS_42_1	Ewing_sarcoma_specific_DHSs	no	-2.95	(-34.01620010589663 38.013205593643804)	Significantly stronger coverage drop	-1.8	(-0.04032962481637141 -0.0010298026558302198)	n.s.
6.51413	149.013	-4.11431	757.561	-8.09641	6078.92	-963.941	-0.0147419	0.000430843	-4.70117	EwS_43_1	Ewing_sarcoma_specific_DHSs	no	-0.39	(-34.01620010589663 38.013205593643804)	n.s.	0.63	(-0.04032962481637141 -0.0010298026558302198)	n.s.
-1.80677	149.013	-89.194	757.116	-465.938	6078.91	-899.51	0.0824138	0.0127125	-557.536	EwS_44_1	Ewing_sarcoma_specific_DHSs	no	-32.28	(-34.01620010589663 38.013205593643804)	Significantly stronger coverage drop	10.9	(-0.04032962481637141 -0.0010298026558302198)	Significantly stronger coverage drop
10.2165	149.143	-44.0173	757.116	-118.773	6078.91	-971.997	0.00366037	0.00373157	-151.245	EwS_45_1	Ewing_sarcoma_specific_DHSs	no	-8.84	(-34.01620010589663 38.013205593643804)	Significantly stronger coverage drop	2.57	(-0.04032962481637141 -0.0010298026558302198)	Significantly stronger coverage drop
-2.85366	149.013	-75.0029	757.116	-463.808	6078.92	-942.249	0.0775992	0.0131902	-542.298	EwS_45_2	Ewing_sarcoma_specific_DHSs	no	-31.4	(-34.01620010589663 38.013205593643804)	Significantly stronger coverage drop	10.39	(-0.04032962481637141 -0.0010298026558302198)	Significantly stronger coverage drop
0.0191121	149.143	-16.262	757.116	-47.0233	6078.91	-963.01	0.0116037	0.00165351	-63.3618	EwS_45_3	Ewing_sarcoma_specific_DHSs	no	-3.77	(-34.01620010589663 38.013205593643804)	Significantly stronger coverage drop	3.41	(-0.04032962481637141 -0.0010298026558302198)	Significantly stronger coverage drop
4.08348	149.143	-0.634617	757.116	-30.1892	6078.5	-976.457	-0.00860716	0.00112808	-26.0713	EwS_45_4	Ewing_sarcoma_specific_DHSs	no	-1.62	(-34.01620010589663 38.013205593643804)	n.s.	1.28	(-0.04032962481637141 -0.0010298026558302198)	n.s.
-9.58127	149.013	-6.89857	757.116	-151.028	6078.91	-881.255	0.039198	0.00349534	-168.913	EwS_45_5	Ewing_sarcoma_specific_DHSs	no	-9.86	(-34.01620010589663 38.013205593643804)	Significantly stronger coverage drop	6.33	(-0.04032962481637141 -0.0010298026558302198)	Significantly stronger coverage drop
2.46611	149.143	0.369302	757.562	-96.5639	6078.91	-975.212	-0.000453881	0.00289945	-93.2315	EwS_46_1	Ewing_sarcoma_specific_DHSs	no	-5.49	(-34.01620010589663 38.013205593643804)	Significantly stronger coverage drop	2.14	(-0.04032962481637141 -0.0010298026558302198)	Significantly stronger coverage drop
3.58459	149.143	-21.6904	757.116	-134.112	6078.91	-946.003	0.0106421	0.00358235	-151.708	EwS_47_1	Ewing_sarcoma_specific_DHSs	no	-8.87	(-34.01620010589663 38.013205593643804)	Significantly stronger coverage drop	3.31	(-0.04032962481637141 -0.0010298026558302198)	Significantly stronger coverage drop
-0.831584	149.013	-32.1022	757.116	-108.129	6078.91	-974.094	0.0262379	0.00341949	-141.371	EwS_48_1	Ewing_sarcoma_specific_DHSs	no	-8.27	(-34.01620010589663 38.013205593643804)	Significantly stronger coverage drop	4.96	(-0.04032962481637141 -0.0010298026558302198)	Significantly stronger coverage drop
1.24841	149	-9.58909	757	4.97685	6079	-974.516	0.00138429	3.3e-05	-3.26155	EwS_48_2	Ewing_sarcoma_specific_DHSs	no	-0.3	(-34.01620010589663 38.013205593643804)	n.s.	2.33	(-0.04032962481637141 -0.0010298026558302198)	Significantly stronger coverage drop
-2.71576	149.013	-79.8622	757.116	-367.108	6078.91	-900.762	0.0734443	0.0107071	-450.448	EwS_49_1	Ewing_sarcoma_specific_DHSs	no	-26.1	(-34.01620010589663 38.013205593643804)	Significantly stronger coverage drop	9.95	(-0.04032962481637141 -0.0010298026558302198)	Significantly stronger coverage drop
-2.17579	149.013	-4.56549	757.562	20.727	6078.9	-968.049	0.00686909	-4.18e-05	13.5787	EwS_49_3	Ewing_sarcoma_specific_DHSs	no	0.67	(-34.01620010589663 38.013205593643804)	n.s.	2.91	(-0.04032962481637141 -0.0010298026558302198)	Significantly stronger coverage drop
3.05549	149.013	-11.3495	757.116	23.7695	6078.52	-965.541	-0.00375999	-5.39e-05	15.8251	EwS_49_5	Ewing_sarcoma_specific_DHSs	no	0.8	(-34.01620010589663 38.013205593643804)	n.s.	1.79	(-0.04032962481637141 -0.0010298026558302198)	n.s.
1.08697	149.007	-93.8076	757.116	-346.902	6078.91	-936.751	0.0692855	0.00993928	-439.938	EwS_50_1	Ewing_sarcoma_specific_DHSs	no	-25.49	(-34.01620010589663 38.013205593643804)	Significantly stronger coverage drop	9.51	(-0.04032962481637141 -0.0010298026558302198)	Significantly stronger coverage drop
17.3875	149	-12.7652	757	13.3295	6078.11	-993.485	-0.0407021	0.000371544	20.554	EwS_50_2	Ewing_sarcoma_specific_DHSs	no	1.07	(-34.01620010589663 38.013205593643804)	n.s.	-2.12	(-0.04032962481637141 -0.0010298026558302198)	Significantly weaker coverage drop
14.1533	149	-11.2411	757	-12.4779	6079	-967.192	-0.0311519	0.000958848	-7.42981	EwS_50_3	Ewing_sarcoma_specific_DHSs	no	-0.54	(-34.01620010589663 38.013205593643804)	n.s.	-1.11	(-0.04032962481637141 -0.0010298026558302198)	n.s.
-2.63151	149.142	-54.7381	757.116	-231.166	6078.91	-916.364	0.0510527	0.0066348	-289.202	EwS_50_4	Ewing_sarcoma_specific_DHSs	no	-16.8	(-34.01620010589663 38.013205593643804)	Significantly stronger coverage drop	7.58	(-0.04032962481637141 -0.0010298026558302198)	Significantly stronger coverage drop
-0.261713	149.143	-21.5831	757.116	-96.3493	6078.91	-978.039	0.0183959	0.00336297	-118.329	EwS_56_1	Ewing_sarcoma_specific_DHSs	no	-6.94	(-34.01620010589663 38.013205593643804)	Significantly stronger coverage drop	4.13	(-0.04032962481637141 -0.0010298026558302198)	Significantly stronger coverage drop
3.28471	149.143	-38.6859	757.116	-84.9531	6078.91	-973.471	0.0171735	0.00236601	-120.102	EwS_57_1	Ewing_sarcoma_specific_DHSs	no	-7.04	(-34.01620010589663 38.013205593643804)	Significantly stronger coverage drop	4	(-0.04032962481637141 -0.0010298026558302198)	Significantly stronger coverage drop
11.6098	149.143	-38.8428	757.116	-19.1982	6078.91	-979.337	-0.00932794	0.00140089	-44.9442	EwS_60_1	Ewing_sarcoma_specific_DHSs	no	-2.71	(-34.01620010589663 38.013205593643804)	Significantly stronger coverage drop	1.2	(-0.04032962481637141 -0.0010298026558302198)	n.s.
-3.20983	149.135	-100.019	757.116	-658.193	6078.91	-830.888	0.104484	0.0183634	-762.127	EwS_63_1	Ewing_sarcoma_specific_DHSs	no	-44.08	(-34.01620010589663 38.013205593643804)	Significantly stronger coverage drop	13.23	(-0.04032962481637141 -0.0010298026558302198)	Significantly stronger coverage drop
0.403314	149.013	-16.1706	757.562	-72.447	6078.91	-994.283	0.0121904	0.00229836	-88.2205	EwS_64_1	Ewing_sarcoma_specific_DHSs	no	-5.2	(-34.01620010589663 38.013205593643804)	Significantly stronger coverage drop	3.48	(-0.04032962481637141 -0.0010298026558302198)	Significantly stronger coverage drop
-7.13828	149.143	-52.7139	757.116	-254.508	6078.91	-944.118	0.0635731	0.00738938	-315.69	EwS_65_1	Ewing_sarcoma_specific_DHSs	no	-18.33	(-34.01620010589663 38.013205593643804)	Significantly stronger coverage drop	8.91	(-0.04032962481637141 -0.0010298026558302198)	Significantly stronger coverage drop
1.20104	149.143	-20.5506	757.562	-3.57518	6078.54	-1005.25	0.0078442	0.000878607	-22.9216	EwS_66_1	Ewing_sarcoma_specific_DHSs	no	-1.44	(-34.01620010589663 38.013205593643804)	n.s.	3.02	(-0.04032962481637141 -0.0010298026558302198)	Significantly stronger coverage drop
-3.84165	149.012	-70.6919	757.116	-253.423	6078.91	-928.667	0.0641658	0.0076242	-328.936	EwS_67_1	Ewing_sarcoma_specific_DHSs	no	-19.09	(-34.01620010589663 38.013205593643804)	Significantly stronger coverage drop	8.97	(-0.04032962481637141 -0.0010298026558302198)	Significantly stronger coverage drop
-6.74306	150	-52.7263	758	-216.336	6078	-948.058	0.0598839	0.00632013	-277.109	EwS_68_1	Ewing_sarcoma_specific_DHSs	no	-16.1	(-34.01620010589663 38.013205593643804)	Significantly stronger coverage drop	8.52	(-0.04032962481637141 -0.0010298026558302198)	Significantly stronger coverage drop
1.15538	149.013	-19.8512	757.562	-86.2108	6078.91	-1003.79	0.0130185	0.00263463	-104.813	EwS_69_1	Ewing_sarcoma_specific_DHSs	no	-6.16	(-34.01620010589663 38.013205593643804)	Significantly stronger coverage drop	3.56	(-0.04032962481637141 -0.0010298026558302198)	Significantly stronger coverage drop
1.45759	149	-12.3923	757	3.69533	6078	-971.854	0.00238561	0.000455284	-7.12874	EwS_70_1	Ewing_sarcoma_specific_DHSs	no	-0.53	(-34.01620010589663 38.013205593643804)	n.s.	2.44	(-0.04032962481637141 -0.0010298026558302198)	Significantly stronger coverage drop
3.06089	149.013	-8.38443	757.562	25.4111	6078.7	-976.252	-0.00544708	-0.000287136	20.4638	EwS_71_1	Ewing_sarcoma_specific_DHSs	no	1.07	(-34.01620010589663 38.013205593643804)	n.s.	1.61	(-0.04032962481637141 -0.0010298026558302198)	n.s.
0.840515	149.013	-15.3304	757.116	-42.6184	6078.49	-960.014	0.00862482	0.00147205	-57.071	EwS_72_1	Ewing_sarcoma_specific_DHSs	no	-3.41	(-34.01620010589663 38.013205593643804)	Significantly stronger coverage drop	3.1	(-0.04032962481637141 -0.0010298026558302198)	Significantly stronger coverage drop
-2.69423	149.567	-13.2445	757	-1.9904	6078	-929.064	0.0142969	5.5e-05	-18.472	EwS_73_1	Ewing_sarcoma_specific_DHSs	no	-1.18	(-34.01620010589663 38.013205593643804)	n.s.	3.7	(-0.04032962481637141 -0.0010298026558302198)	Significantly stronger coverage drop
0.402805	149.013	-13.2718	757.562	25.3745	6078.5	-979.346	0.00424536	-0.000885139	12.4186	EwS_74_1	Ewing_sarcoma_specific_DHSs	no	0.6	(-34.01620010589663 38.013205593643804)	n.s.	2.64	(-0.04032962481637141 -0.0010298026558302198)	Significantly stronger coverage drop
0.641967	149.752	-0.773517	757.01	3.16494	6078.01	-960.992	-0.00151031	7.62e-05	3.1234	EwS_75_1	Ewing_sarcoma_specific_DHSs	no	0.06	(-34.01620010589663 38.013205593643804)	n.s.	2.03	(-0.04032962481637141 -0.0010298026558302198)	n.s.
-4.69806	149.999	-1.18345	757	3.41771	6078	-987.67	0.0128945	-1.28e-05	-3.21415	EwS_76_1	Ewing_sarcoma_specific_DHSs	no	-0.3	(-34.01620010589663 38.013205593643804)	n.s.	3.55	(-0.04032962481637141 -0.0010298026558302198)	Significantly stronger coverage drop
1.15698	150	-18.0484	757	6.01592	6079	-942.927	0.00603967	0.000428822	-10.8677	EwS_77_1	Ewing_sarcoma_specific_DHSs	no	-0.74	(-34.01620010589663 38.013205593643804)	n.s.	2.82	(-0.04032962481637141 -0.0010298026558302198)	Significantly stronger coverage drop
0.683769	150	-1.08138	757	14.5571	6079	-985.286	-0.002204	0.000276681	14.2406	EwS_78_1	Ewing_sarcoma_specific_DHSs	no	0.71	(-34.01620010589663 38.013205593643804)	n.s.	1.95	(-0.04032962481637141 -0.0010298026558302198)	n.s.
2.19049	149.013	-5.75876	757.559	2.76714	6078.71	-957.238	-0.00301341	4.14e-05	-0.512778	EwS_79_1	Ewing_sarcoma_specific_DHSs	no	-0.14	(-34.01620010589663 38.013205593643804)	n.s.	1.87	(-0.04032962481637141 -0.0010298026558302198)	n.s.
-0.163372	149	-16.1264	758	-28.292	6079	-956.137	0.0107816	0.00114814	-44.7249	EwS_80_1	Ewing_sarcoma_specific_DHSs	no	-2.7	(-34.01620010589663 38.013205593643804)	Significantly stronger coverage drop	3.33	(-0.04032962481637141 -0.0010298026558302198)	Significantly stronger coverage drop
-5.77319	149.007	-68.0332	757.116	-157.505	6078.91	-953.037	0.0616417	0.00548452	-232.675	EwS_81_1	Ewing_sarcoma_specific_DHSs	no	-13.54	(-34.01620010589663 38.013205593643804)	Significantly stronger coverage drop	8.7	(-0.04032962481637141 -0.0010298026558302198)	Significantly stronger coverage drop
-1.36143	149.013	-27.0771	757.116	-113.891	6078.91	-960.032	0.0253868	0.00351051	-142.669	EwS_82_1	Ewing_sarcoma_specific_DHSs	no	-8.34	(-34.01620010589663 38.013205593643804)	Significantly stronger coverage drop	4.87	(-0.04032962481637141 -0.0010298026558302198)	Significantly stronger coverage drop
-1.06837	149.013	-96.3788	757.116	-494.69	6078.9	-860.131	0.0861097	0.0137289	-592.653	EwS_84_1	Ewing_sarcoma_specific_DHSs	no	-34.3	(-34.01620010589663 38.013205593643804)	Significantly stronger coverage drop	11.29	(-0.04032962481637141 -0.0010298026558302198)	Significantly stronger coverage drop
-0.298836	149.143	-39.6232	757.116	-117.045	6078.91	-959.972	0.0293591	0.00370539	-157.252	EwS_85_1	Ewing_sarcoma_specific_DHSs	no	-9.19	(-34.01620010589663 38.013205593643804)	Significantly stronger coverage drop	5.29	(-0.04032962481637141 -0.0010298026558302198)	Significantly stronger coverage drop
-0.7629	149.013	-16.2717	757.116	-52.8738	6078.9	-987.767	0.0140864	0.00201925	-70.1207	EwS_87_1	Ewing_sarcoma_specific_DHSs	no	-4.16	(-34.01620010589663 38.013205593643804)	Significantly stronger coverage drop	3.68	(-0.04032962481637141 -0.0010298026558302198)	Significantly stronger coverage drop
-1.70333	150	-25.6412	757	-22.7422	6078	-967.376	0.0195359	0.000754691	-50.5655	EwS_88_1	Ewing_sarcoma_specific_DHSs	no	-3.03	(-34.01620010589663 38.013205593643804)	Significantly stronger coverage drop	4.25	(-0.04032962481637141 -0.0010298026558302198)	Significantly stronger coverage drop
-0.225885	150	-7.24916	757	-21.8226	6078	-967.544	0.00585348	0.000873529	-29.3761	EwS_89_1	Ewing_sarcoma_specific_DHSs	no	-1.81	(-34.01620010589663 38.013205593643804)	n.s.	2.81	(-0.04032962481637141 -0.0010298026558302198)	Significantly stronger coverage drop
-3.38512	149.013	-27.6754	757.116	-85.1374	6078.91	-991.137	0.0292329	0.00241879	-116.892	EwS_90_1	Ewing_sarcoma_specific_DHSs	no	-6.86	(-34.01620010589663 38.013205593643804)	Significantly stronger coverage drop	5.28	(-0.04032962481637141 -0.0010298026558302198)	Significantly stronger coverage drop
1.83513	149.143	-13.2493	757.562	28.2954	6078.91	-951.754	0.000211528	-0.000111837	17.0164	EwS_91_1	Ewing_sarcoma_specific_DHSs	no	0.87	(-34.01620010589663 38.013205593643804)	n.s.	2.21	(-0.04032962481637141 -0.0010298026558302198)	Significantly stronger coverage drop
-2.77821	150	-12.8895	757	-16.123	6079	-956.245	0.0152399	0.000766331	-32.3271	EwS_92_1	Ewing_sarcoma_specific_DHSs	no	-1.98	(-34.01620010589663 38.013205593643804)	n.s.	3.8	(-0.04032962481637141 -0.0010298026558302198)	Significantly stronger coverage drop
-0.0694652	149.043	-20.8527	758	-59.2699	6079	-943.743	0.0150506	0.00175081	-80.33	EwS_93_1	Ewing_sarcoma_specific_DHSs	no	-4.75	(-34.01620010589663 38.013205593643804)	Significantly stronger coverage drop	3.78	(-0.04032962481637141 -0.0010298026558302198)	Significantly stronger coverage drop
-11.6966	149.013	-61.5043	757.116	-392.387	6078.91	-915.96	0.0894739	0.0107091	-467.565	EwS_94_1	Ewing_sarcoma_specific_DHSs	no	-27.09	(-34.01620010589663 38.013205593643804)	Significantly stronger coverage drop	11.65	(-0.04032962481637141 -0.0010298026558302198)	Significantly stronger coverage drop
1.09253	149.143	-99.2368	757.116	-451.494	6078.91	-859.862	0.0789981	0.0133633	-549.887	EwS_95_1	Ewing_sarcoma_specific_DHSs	no	-31.83	(-34.01620010589663 38.013205593643804)	Significantly stronger coverage drop	10.54	(-0.04032962481637141 -0.0010298026558302198)	Significantly stronger coverage drop
-3.24599	149.143	-21.0534	757.562	-79.4259	6078.91	-972.898	0.0249822	0.00200516	-104.343	EwS_31_1	Ewing_sarcoma_specific_DHSs	no	-6.13	(-34.01620010589663 38.013205593643804)	Significantly stronger coverage drop	4.83	(-0.04032962481637141 -0.0010298026558302198)	Significantly stronger coverage drop
-7.19529	149.013	-46.447	757.116	-598.588	6078.91	-909.853	0.0830212	0.0155165	-653.134	EwS_3_1	Ewing_sarcoma_specific_DHSs	no	-37.79	(-34.01620010589663 38.013205593643804)	Significantly stronger coverage drop	10.96	(-0.04032962481637141 -0.0010298026558302198)	Significantly stronger coverage drop
-6.63306	149.013	-64.4924	757.116	-313.84	6078.92	-966.299	0.0723373	0.00901331	-386.26	EwS_6_6	Ewing_sarcoma_specific_DHSs	no	-22.4	(-34.01620010589663 38.013205593643804)	Significantly stronger coverage drop	9.83	(-0.04032962481637141 -0.0010298026558302198)	Significantly stronger coverage drop
6.57862	149.013	2.85338	757.116	-32.5114	6078.51	-792.84	-0.0169823	0.000581675	-21.9827	Ctrl_1	Liver_specific_DHSs	yes	-0.85	(-118.91617617505943 209.1029400052407)	N/A	-0.13	(-0.044087980103276345 0.013748970183711778)	N/A
-4.55996	149	5.91618	758	117.495	6078	-765.336	0.00138337	-0.00349889	118.06	Ctrl_2	Liver_specific_DHSs	yes	0.92	(-118.91617617505943 209.1029400052407)	N/A	1.19	(-0.044087980103276345 0.013748970183711778)	N/A
-1.11089	149.143	16.0714	757.116	101.093	6078.9	-791.739	-0.0121313	-0.00325712	115.916	Ctrl_3	Liver_specific_DHSs	yes	0.9	(-118.91617617505943 209.1029400052407)	N/A	0.22	(-0.044087980103276345 0.013748970183711778)	N/A
3.15955	149	6.02626	758	11.3894	6079	-769.764	-0.0123787	-0.00111433	21.1151	Ctrl_4	Liver_specific_DHSs	yes	-0.3	(-118.91617617505943 209.1029400052407)	N/A	0.2	(-0.044087980103276345 0.013748970183711778)	N/A
3.90148	149.013	14.621	757.116	66.7399	6078.89	-742.345	-0.0225293	-0.00236366	85.9378	Ctrl_5	Liver_specific_DHSs	yes	0.52	(-118.91617617505943 209.1029400052407)	N/A	-0.53	(-0.044087980103276345 0.013748970183711778)	N/A
5.21032	150	17.9068	758	-4.55018	6078	-788.58	-0.0229833	-0.000593315	19.5527	Ctrl_6	Liver_specific_DHSs	yes	-0.32	(-118.91617617505943 209.1029400052407)	N/A	-0.56	(-0.044087980103276345 0.013748970183711778)	N/A
1.6368	149.143	-7.43294	757.562	77.6781	6078.91	-818.978	-0.00556181	-0.00209568	71.9855	Ctrl_7	Liver_specific_DHSs	yes	0.34	(-118.91617617505943 209.1029400052407)	N/A	0.69	(-0.044087980103276345 0.013748970183711778)	N/A
6.44094	149.013	4.46088	757.116	-54.265	6078.9	-738.888	-0.0160332	0.000816844	-42.2495	Ctrl_8	Liver_specific_DHSs	yes	-1.11	(-118.91617617505943 209.1029400052407)	N/A	-0.06	(-0.044087980103276345 0.013748970183711778)	N/A
3.97941	149.013	24.2918	757.562	-140.565	6078.49	-726.109	-0.0142207	0.00320398	-111.29	Ctrl_9	Liver_specific_DHSs	yes	-1.98	(-118.91617617505943 209.1029400052407)	N/A	0.07	(-0.044087980103276345 0.013748970183711778)	N/A
12.8049	149.013	9.30745	757.116	-26.8998	6078.88	-745.945	-0.0374206	-0.00032664	-2.65814	Ctrl_10	Liver_specific_DHSs	yes	-0.6	(-118.91617617505943 209.1029400052407)	N/A	-1.6	(-0.044087980103276345 0.013748970183711778)	N/A
5.23129	149.013	-7.06139	757.116	60.5332	6078.52	-737.821	-0.0142575	-0.00164828	59.3943	Ctrl_11	Liver_specific_DHSs	yes	0.18	(-118.91617617505943 209.1029400052407)	N/A	0.07	(-0.044087980103276345 0.013748970183711778)	N/A
5.72801	149	0.659877	758	-1.42751	6078.35	-752.157	-0.0155902	-0.000433621	5.86893	Ctrl_12	Liver_specific_DHSs	yes	-0.5	(-118.91617617505943 209.1029400052407)	N/A	-0.03	(-0.044087980103276345 0.013748970183711778)	N/A
1.21072	149.143	9.26613	757.116	23.936	6078.9	-778.12	-0.00969195	0.00033822	34.6624	Ctrl_13	Liver_specific_DHSs	yes	-0.13	(-118.91617617505943 209.1029400052407)	N/A	0.39	(-0.044087980103276345 0.013748970183711778)	N/A
9.86176	149	0.920618	758	117.817	6079	-740.702	-0.0346209	-0.00293223	130.029	Ctrl_14	Liver_specific_DHSs	yes	1.08	(-118.91617617505943 209.1029400052407)	N/A	-1.4	(-0.044087980103276345 0.013748970183711778)	N/A
4.84321	149.013	-2.74744	757.562	-6.67844	6078.9	-753.164	-0.0110813	-0.000860241	-3.83897	Ctrl_15	Liver_specific_DHSs	yes	-0.62	(-118.91617617505943 209.1029400052407)	N/A	0.29	(-0.044087980103276345 0.013748970183711778)	N/A
-2.88662	149.143	3.9102	757.562	230.037	6078.49	-778.693	-0.00943548	-0.00515953	230.391	Ctrl_16	Liver_specific_DHSs	yes	2.35	(-118.91617617505943 209.1029400052407)	N/A	0.41	(-0.044087980103276345 0.013748970183711778)	N/A
-0.846609	149.817	-23.4848	758	-43.4257	6078	-752.435	0.017465	0.0015089	-68.0585	Ctrl_17	Liver_specific_DHSs	yes	-1.43	(-118.91617617505943 209.1029400052407)	N/A	2.34	(-0.044087980103276345 0.013748970183711778)	N/A
3.23396	149.013	8.35245	757.116	165.735	6078.91	-787.55	-0.0239359	-0.00477856	177.726	Ctrl_18	Liver_specific_DHSs	yes	1.68	(-118.91617617505943 209.1029400052407)	N/A	-0.63	(-0.044087980103276345 0.013748970183711778)	N/A
-2.12022	150	26.881	758	49.9736	6078.99	-767.179	-0.0117883	-0.000713803	74.595	Ctrl_19	Liver_specific_DHSs	yes	0.37	(-118.91617617505943 209.1029400052407)	N/A	0.24	(-0.044087980103276345 0.013748970183711778)	N/A
12.183	149	27.6257	758	-7.15511	6078	-728.13	-0.0466895	-2.62e-05	34.8319	Ctrl_20	Liver_specific_DHSs	yes	-0.13	(-118.91617617505943 209.1029400052407)	N/A	-2.26	(-0.044087980103276345 0.013748970183711778)	N/A
-0.203334	149	-13.2439	758	28.8321	6079	-784.147	0.00562266	-0.00129492	15.1993	Ctrl_21	Liver_specific_DHSs	yes	-0.38	(-118.91617617505943 209.1029400052407)	N/A	1.49	(-0.044087980103276345 0.013748970183711778)	N/A
7.36535	149.013	-2.97645	757.562	41.393	6078.9	-769.706	-0.0208679	-0.0019919	46.8674	Ctrl_22	Liver_specific_DHSs	yes	0.02	(-118.91617617505943 209.1029400052407)	N/A	-0.41	(-0.044087980103276345 0.013748970183711778)	N/A
4.77677	149.143	12.804	757.116	113.529	6078.49	-749.125	-0.0269752	-0.00291292	131.854	EwS_1_6	Liver_specific_DHSs	no	1.1	(-118.91617617505943 209.1029400052407)	n.s.	-0.85	(-0.044087980103276345 0.013748970183711778)	n.s.
-3.48582	149.143	-2.17185	757.559	-87.1018	6078.49	-791.525	0.0161846	0.0020281	-93.2319	EwS_2_1	Liver_specific_DHSs	no	-1.75	(-118.91617617505943 209.1029400052407)	n.s.	2.25	(-0.044087980103276345 0.013748970183711778)	Significantly stronger coverage drop
-16.1566	149	-16.0635	758	-18.1247	6079	-789.683	0.0529025	0.000661478	-53.0139	EwS_2_2	Liver_specific_DHSs	no	-1.24	(-118.91617617505943 209.1029400052407)	n.s.	4.89	(-0.044087980103276345 0.013748970183711778)	Significantly stronger coverage drop
1.82457	149.143	-12.0601	757.562	23.5578	6078.9	-738.505	-7.56e-05	-0.000744803	13.472	EwS_2_4	Liver_specific_DHSs	no	-0.4	(-118.91617617505943 209.1029400052407)	n.s.	1.08	(-0.044087980103276345 0.013748970183711778)	n.s.
-5.45506	149.143	-4.25573	757.562	21.7472	6078.5	-801.898	0.0154056	-0.000361116	11.1159	EwS_3_3	Liver_specific_DHSs	no	-0.43	(-118.91617617505943 209.1029400052407)	n.s.	2.2	(-0.044087980103276345 0.013748970183711778)	Significantly stronger coverage drop
4.64317	149.013	11.0343	757.562	58.83	6078.5	-776.288	-0.0221028	-0.00157369	75.2749	EwS_3_6	Liver_specific_DHSs	no	0.38	(-118.91617617505943 209.1029400052407)	n.s.	-0.5	(-0.044087980103276345 0.013748970183711778)	n.s.
-86.2883	149.999	-273.134	757	-490.124	6078	-758.237	0.405608	0.0178419	-865.045	EwS_4_1	Liver_specific_DHSs	no	-11.53	(-118.91617617505943 209.1029400052407)	Significantly stronger coverage drop	30.23	(-0.044087980103276345 0.013748970183711778)	Significantly stronger coverage drop
-12.6	149.143	-64.6208	757.562	-183.578	6078.49	-775.197	0.0797826	0.00666705	-263.174	EwS_5_1	Liver_specific_DHSs	no	-3.9	(-118.91617617505943 209.1029400052407)	Significantly stronger coverage drop	6.82	(-0.044087980103276345 0.013748970183711778)	Significantly stronger coverage drop
-1.8364	150	-20.27	758	-88.9127	6078	-783.363	0.0213884	0.00216267	-111.396	EwS_5_4	Liver_specific_DHSs	no	-1.98	(-118.91617617505943 209.1029400052407)	n.s.	2.63	(-0.044087980103276345 0.013748970183711778)	Significantly stronger coverage drop
-3.51867	149.005	-19.681	757	-2.3907	6078	-784.333	0.0199497	0.000940497	-26.3231	EwS_5_5	Liver_specific_DHSs	no	-0.9	(-118.91617617505943 209.1029400052407)	n.s.	2.52	(-0.044087980103276345 0.013748970183711778)	Significantly stronger coverage drop
7.63395	149.013	-18.3678	757.562	-88.9991	6078.5	-816.487	-0.00492401	0.00221856	-98.6041	EwS_5_6	Liver_specific_DHSs	no	-1.82	(-118.91617617505943 209.1029400052407)	n.s.	0.74	(-0.044087980103276345 0.013748970183711778)	n.s.
9.6606	150	2.01083	757.252	38.4612	6079	-748.325	-0.0292769	-0.00211665	51.6217	EwS_6_1	Liver_specific_DHSs	no	0.08	(-118.91617617505943 209.1029400052407)	n.s.	-1.01	(-0.044087980103276345 0.013748970183711778)	n.s.
3.67639	149	19.5108	758	-2.18501	6078.86	-788.292	-0.0199687	-0.00101497	21.7625	EwS_6_2	Liver_specific_DHSs	no	-0.3	(-118.91617617505943 209.1029400052407)	n.s.	-0.34	(-0.044087980103276345 0.013748970183711778)	n.s.
6.93295	150	14.1461	758	-2.85803	6078.88	-757.957	-0.0256966	-0.000893539	19.44	EwS_6_4	Liver_specific_DHSs	no	-0.32	(-118.91617617505943 209.1029400052407)	n.s.	-0.76	(-0.044087980103276345 0.013748970183711778)	n.s.
3.63622	149.013	2.28486	757.562	-25.0369	6078.91	-796.824	-0.00929514	-0.000586422	-18.4954	EwS_6_5	Liver_specific_DHSs	no	-0.81	(-118.91617617505943 209.1029400052407)	n.s.	0.42	(-0.044087980103276345 0.013748970183711778)	n.s.
11.582	149.013	22.0888	757.562	-250.95	6078.91	-740.642	-0.0261708	0.00538138	-214.978	EwS_7_1	Liver_specific_DHSs	no	-3.29	(-118.91617617505943 209.1029400052407)	Significantly stronger coverage drop	-0.79	(-0.044087980103276345 0.013748970183711778)	n.s.
2.54667	149.143	8.52526	757.116	-16.3741	6078.55	-807.726	-0.0102296	-0.00052872	-4.80513	EwS_7_2	Liver_specific_DHSs	no	-0.63	(-118.91617617505943 209.1029400052407)	n.s.	0.35	(-0.044087980103276345 0.013748970183711778)	n.s.
21.2936	150	-12.6539	758	99.6959	6078	-731.563	-0.0565166	-0.00246568	111.444	EwS_7_3	Liver_specific_DHSs	no	0.84	(-118.91617617505943 209.1029400052407)	n.s.	-2.97	(-0.044087980103276345 0.013748970183711778)	Significantly weaker coverage drop
2.28514	150	-7.91631	758	50.9445	6079	-824.656	-0.00525447	-0.00104989	45.5423	EwS_7_4	Liver_specific_DHSs	no	0.01	(-118.91617617505943 209.1029400052407)	n.s.	0.71	(-0.044087980103276345 0.013748970183711778)	n.s.
4.78612	150	10.9004	757	20.1388	6079	-839.413	-0.0197955	-0.00108469	36.6535	EwS_7_5	Liver_specific_DHSs	no	-0.11	(-118.91617617505943 209.1029400052407)	n.s.	-0.33	(-0.044087980103276345 0.013748970183711778)	n.s.
0.872398	149.001	-2.07523	757	-2.04792	6078.06	-767.513	-0.00110773	0.000676183	-3.13048	EwS_8_1	Liver_specific_DHSs	no	-0.61	(-118.91617617505943 209.1029400052407)	n.s.	1.01	(-0.044087980103276345 0.013748970183711778)	n.s.
3.31048	149.997	-5.36267	758	-62.0237	6079	-797.397	-0.00191198	0.000561456	-63.5388	EwS_9_1	Liver_specific_DHSs	no	-1.38	(-118.91617617505943 209.1029400052407)	n.s.	0.95	(-0.044087980103276345 0.013748970183711778)	n.s.
-0.624397	149.013	-8.33176	757.116	30.1299	6078.49	-759.977	0.00408439	-0.00142377	20.9655	EwS_9_2	Liver_specific_DHSs	no	-0.31	(-118.91617617505943 209.1029400052407)	n.s.	1.38	(-0.044087980103276345 0.013748970183711778)	n.s.
0.851143	149.013	-10.9033	757.562	34.7415	6078.5	-814.126	0.00118295	-0.00130143	24.6846	EwS_9_3	Liver_specific_DHSs	no	-0.26	(-118.91617617505943 209.1029400052407)	n.s.	1.17	(-0.044087980103276345 0.013748970183711778)	n.s.
4.3065	149.013	1.77745	757.562	-51.7053	6078.9	-752.93	-0.00907226	2.44e-05	-44.871	EwS_9_4	Liver_specific_DHSs	no	-1.14	(-118.91617617505943 209.1029400052407)	n.s.	0.44	(-0.044087980103276345 0.013748970183711778)	n.s.
1.43736	149.009	12.6665	757.116	-28.9219	6078.5	-800.343	-0.00862431	0.000934649	-14.4433	EwS_16_1	Liver_specific_DHSs	no	-0.75	(-118.91617617505943 209.1029400052407)	n.s.	0.47	(-0.044087980103276345 0.013748970183711778)	n.s.
5.23844	149.013	-18.2328	757.116	-48.0738	6078.51	-791.53	-0.0012621	0.00101944	-60.36	EwS_17_1	Liver_specific_DHSs	no	-1.34	(-118.91617617505943 209.1029400052407)	n.s.	1	(-0.044087980103276345 0.013748970183711778)	n.s.
9.65044	149.006	6.73649	757.116	24.82	6078.52	-797.185	-0.0310163	-0.000800488	42.7597	EwS_18_1	Liver_specific_DHSs	no	-0.03	(-118.91617617505943 209.1029400052407)	n.s.	-1.14	(-0.044087980103276345 0.013748970183711778)	n.s.
-0.265692	149.013	5.57473	757.562	106.372	6078.5	-758.849	-0.0092058	-0.00294699	111.574	EwS_21_1	Liver_specific_DHSs	no	0.84	(-118.91617617505943 209.1029400052407)	n.s.	0.43	(-0.044087980103276345 0.013748970183711778)	n.s.
-2.31615	149.143	-10.005	757.562	58.8995	6078.51	-827.807	0.00759858	-0.00119164	46.0575	EwS_23_1	Liver_specific_DHSs	no	0.01	(-118.91617617505943 209.1029400052407)	n.s.	1.64	(-0.044087980103276345 0.013748970183711778)	n.s.
-9.7708	149.143	2.36024	757.116	-37.3865	6078.51	-779.526	0.027346	0.00148113	-46.27	EwS_24_1	Liver_specific_DHSs	no	-1.16	(-118.91617617505943 209.1029400052407)	n.s.	3.05	(-0.044087980103276345 0.013748970183711778)	Significantly stronger coverage drop
9.63755	149.013	-2.97825	757.562	-41.0357	6078.53	-815.647	-0.0215404	0.000469895	-32.8432	EwS_26_1	Liver_specific_DHSs	no	-0.99	(-118.91617617505943 209.1029400052407)	n.s.	-0.46	(-0.044087980103276345 0.013748970183711778)	n.s.
6.39342	149	14.4632	758	14.8371	6078.99	-756.387	-0.025704	-0.000199261	36.8162	EwS_27_1	Liver_specific_DHSs	no	-0.1	(-118.91617617505943 209.1029400052407)	n.s.	-0.76	(-0.044087980103276345 0.013748970183711778)	n.s.
0.753049	149.013	13.6271	757.116	-72.6118	6078.88	-779.633	-0.0044312	0.000761887	-57.9077	EwS_28_1	Liver_specific_DHSs	no	-1.3	(-118.91617617505943 209.1029400052407)	n.s.	0.77	(-0.044087980103276345 0.013748970183711778)	n.s.
2.33162	149	20.4903	757	-30.8811	6079	-785.746	-0.0150147	0.000381271	-7.46915	EwS_29_1	Liver_specific_DHSs	no	-0.67	(-118.91617617505943 209.1029400052407)	n.s.	0.01	(-0.044087980103276345 0.013748970183711778)	n.s.
9.04251	149.013	-4.37251	757.562	48.9246	6078.91	-788.721	-0.0251171	-0.00116347	54.9228	EwS_30_2	Liver_specific_DHSs	no	0.12	(-118.91617617505943 209.1029400052407)	n.s.	-0.71	(-0.044087980103276345 0.013748970183711778)	n.s.
9.8475	149.142	11.0949	757.562	-20.763	6078.91	-775.062	-0.0308212	0.000169793	1.85231	EwS_30_3	Liver_specific_DHSs	no	-0.55	(-118.91617617505943 209.1029400052407)	n.s.	-1.12	(-0.044087980103276345 0.013748970183711778)	n.s.
14.3623	149	-17.657	757	13.3121	6079	-767.42	-0.0300228	0.000122956	12.0984	EwS_30_9	Liver_specific_DHSs	no	-0.42	(-118.91617617505943 209.1029400052407)	n.s.	-1.07	(-0.044087980103276345 0.013748970183711778)	n.s.
10.6908	150	-28.1108	758	-25.3478	6078.89	-783.171	-0.011975	0.000973456	-41.3247	EwS_32_1	Liver_specific_DHSs	no	-1.09	(-118.91617617505943 209.1029400052407)	n.s.	0.23	(-0.044087980103276345 0.013748970183711778)	n.s.
1.49333	149.132	-3.05421	757.116	-65.2886	6078.91	-781.715	0.00189928	0.00112312	-66.5713	EwS_33_1	Liver_specific_DHSs	no	-1.41	(-118.91617617505943 209.1029400052407)	n.s.	1.23	(-0.044087980103276345 0.013748970183711778)	n.s.
5.8129	149	15.8765	758	124.525	6079	-741.618	-0.0320919	-0.00380632	147.138	EwS_34_1	Liver_specific_DHSs	no	1.29	(-118.91617617505943 209.1029400052407)	n.s.	-1.22	(-0.044087980103276345 0.013748970183711778)	n.s.
17.1325	149	6.12739	758	7.00038	6079	-764.102	-0.0495559	-0.000265267	33.0036	EwS_35_1	Liver_specific_DHSs	no	-0.15	(-118.91617617505943 209.1029400052407)	n.s.	-2.47	(-0.044087980103276345 0.013748970183711778)	Significantly weaker coverage drop
9.07151	149.013	-6.84666	757.559	60.1568	6078.92	-759.08	-0.0246289	-0.00198557	63.6792	EwS_36_1	Liver_specific_DHSs	no	0.24	(-118.91617617505943 209.1029400052407)	n.s.	-0.68	(-0.044087980103276345 0.013748970183711778)	n.s.
3.29814	149	8.78168	757.996	43.0965	6079	-781.891	-0.0162808	-0.00124821	55.7286	EwS_37_1	Liver_specific_DHSs	no	0.13	(-118.91617617505943 209.1029400052407)	n.s.	-0.08	(-0.044087980103276345 0.013748970183711778)	n.s.
-0.370571	149.227	-77.7707	757.001	-44.7009	6078.02	-784.559	0.0449101	0.00226816	-123.57	EwS_38_1	Liver_specific_DHSs	no	-2.14	(-118.91617617505943 209.1029400052407)	Significantly stronger coverage drop	4.32	(-0.044087980103276345 0.013748970183711778)	Significantly stronger coverage drop
13.3537	149.013	3.87534	757.116	-42.4539	6078.9	-733.46	-0.0350068	0.000951705	-23.0423	EwS_39_1	Liver_specific_DHSs	no	-0.86	(-118.91617617505943 209.1029400052407)	n.s.	-1.43	(-0.044087980103276345 0.013748970183711778)	n.s.
5.63237	149.013	-4.89859	757.562	-10.1499	6078.9	-757.602	-0.0118334	-0.000345248	-8.56439	EwS_41_1	Liver_specific_DHSs	no	-0.68	(-118.91617617505943 209.1029400052407)	n.s.	0.24	(-0.044087980103276345 0.013748970183711778)	n.s.
15.0994	149.013	31.3677	757.562	-46.918	6078.91	-739.669	-0.0538644	0.000748587	2.26465	EwS_42_1	Liver_specific_DHSs	no	-0.54	(-118.91617617505943 209.1029400052407)	n.s.	-2.78	(-0.044087980103276345 0.013748970183711778)	Significantly weaker coverage drop
5.56403	150	17.417	758	26.9946	6078.55	-776.013	-0.0257366	-0.00144891	50.9777	EwS_43_1	Liver_specific_DHSs	no	0.07	(-118.91617617505943 209.1029400052407)	n.s.	-0.76	(-0.044087980103276345 0.013748970183711778)	n.s.
10.5268	149	11.9984	758	-147.807	6079	-748.522	-0.0248001	0.00393437	-123.353	EwS_44_1	Liver_specific_DHSs	no	-2.13	(-118.91617617505943 209.1029400052407)	Significantly stronger coverage drop	-0.69	(-0.044087980103276345 0.013748970183711778)	n.s.
7.55923	149.143	-44.9537	757.116	38.8823	6078.89	-786.633	0.000915173	-0.000423455	2.21809	EwS_45_1	Liver_specific_DHSs	no	-0.54	(-118.91617617505943 209.1029400052407)	n.s.	1.16	(-0.044087980103276345 0.013748970183711778)	n.s.
15.5868	149.013	-6.95622	757.562	-19.036	6078.51	-748.339	-0.036817	0.000654245	-7.99731	EwS_45_2	Liver_specific_DHSs	no	-0.67	(-118.91617617505943 209.1029400052407)	n.s.	-1.56	(-0.044087980103276345 0.013748970183711778)	n.s.
14.3797	149	21.0636	758	50.3092	6079	-753.427	-0.0528887	-0.001448	88.1529	EwS_45_3	Liver_specific_DHSs	no	0.55	(-118.91617617505943 209.1029400052407)	n.s.	-2.71	(-0.044087980103276345 0.013748970183711778)	Significantly weaker coverage drop
8.79198	149.013	30.7195	757.116	52.191	6078.5	-763.483	-0.0431504	-0.00237867	93.3117	EwS_45_4	Liver_specific_DHSs	no	0.61	(-118.91617617505943 209.1029400052407)	n.s.	-2.01	(-0.044087980103276345 0.013748970183711778)	n.s.
1.08813	149.026	9.91787	758	86.4396	6079	-702.237	-0.0138055	-0.00291178	97.6132	EwS_45_5	Liver_specific_DHSs	no	0.67	(-118.91617617505943 209.1029400052407)	n.s.	0.1	(-0.044087980103276345 0.013748970183711778)	n.s.
-0.230352	149.013	31.5475	757.562	75.1492	6078.51	-777.591	-0.0209288	-0.00294844	106.639	EwS_46_1	Liver_specific_DHSs	no	0.78	(-118.91617617505943 209.1029400052407)	n.s.	-0.41	(-0.044087980103276345 0.013748970183711778)	n.s.
11.3734	150	-56.4395	758	194.747	6078.01	-756.405	-0.0133268	-0.00411976	150.729	EwS_47_1	Liver_specific_DHSs	no	1.34	(-118.91617617505943 209.1029400052407)	n.s.	0.13	(-0.044087980103276345 0.013748970183711778)	n.s.
-10.7814	149.013	-25.5534	757.116	-72.3905	6078.89	-808.292	0.0470799	0.00237958	-110.578	EwS_48_1	Liver_specific_DHSs	no	-1.97	(-118.91617617505943 209.1029400052407)	n.s.	4.47	(-0.044087980103276345 0.013748970183711778)	Significantly stronger coverage drop
12.3122	149.143	-7.0862	757.116	23.3119	6078.51	-792.513	-0.0307302	-0.000359193	30.3822	EwS_48_2	Liver_specific_DHSs	no	-0.19	(-118.91617617505943 209.1029400052407)	n.s.	-1.12	(-0.044087980103276345 0.013748970183711778)	n.s.
7.15617	149	9.30693	758	-70.2363	6078	-807.726	-0.0194486	0.00115948	-52.485	EwS_49_1	Liver_specific_DHSs	no	-1.24	(-118.91617617505943 209.1029400052407)	n.s.	-0.31	(-0.044087980103276345 0.013748970183711778)	n.s.
4.47025	149.013	14.969	757.562	54.7093	6078.55	-785.132	-0.0234414	-0.00248671	74.9297	EwS_49_3	Liver_specific_DHSs	no	0.38	(-118.91617617505943 209.1029400052407)	n.s.	-0.59	(-0.044087980103276345 0.013748970183711778)	n.s.
-1.53007	150	-13.0606	757	-3.50752	6079	-820.765	0.0111825	-0.000248313	-18.4546	EwS_49_5	Liver_specific_DHSs	no	-0.8	(-118.91617617505943 209.1029400052407)	n.s.	1.89	(-0.044087980103276345 0.013748970183711778)	n.s.
7.95236	149	12.4779	758	47.4077	6079	-789.747	-0.0309706	-0.0014425	69.1516	EwS_50_1	Liver_specific_DHSs	no	0.3	(-118.91617617505943 209.1029400052407)	n.s.	-1.14	(-0.044087980103276345 0.013748970183711778)	n.s.
-21.3527	149	-19.116	758	32.4564	6079	-736.927	0.0651021	-0.000325674	-11.5824	EwS_50_2	Liver_specific_DHSs	no	-0.72	(-118.91617617505943 209.1029400052407)	n.s.	5.77	(-0.044087980103276345 0.013748970183711778)	Significantly stronger coverage drop
0.364875	149.143	-3.28101	757.116	-45.8739	6078.89	-776.038	0.00376342	0.00110536	-48.7126	EwS_50_3	Liver_specific_DHSs	no	-1.19	(-118.91617617505943 209.1029400052407)	n.s.	1.36	(-0.044087980103276345 0.013748970183711778)	n.s.
1.74619	149.013	-9.17706	757.116	-31.4958	6078.9	-758.627	0.00222764	0.00040788	-38.7023	EwS_50_4	Liver_specific_DHSs	no	-1.06	(-118.91617617505943 209.1029400052407)	n.s.	1.25	(-0.044087980103276345 0.013748970183711778)	n.s.
5.80483	149.013	-6.71018	757.116	60.1679	6078.55	-812.483	-0.015954	-0.0017165	60.0475	EwS_56_1	Liver_specific_DHSs	no	0.19	(-118.91617617505943 209.1029400052407)	n.s.	-0.06	(-0.044087980103276345 0.013748970183711778)	n.s.
9.92062	149.013	2.98585	757.116	-91.3533	6078.52	-764.298	-0.0221375	0.00154452	-76.7588	EwS_57_1	Liver_specific_DHSs	no	-1.54	(-118.91617617505943 209.1029400052407)	n.s.	-0.5	(-0.044087980103276345 0.013748970183711778)	n.s.
-33.5498	149.143	-200.28	757.116	-538.889	6078.91	-776.016	0.230641	0.0174202	-779.251	EwS_60_1	Liver_specific_DHSs	no	-10.44	(-118.91617617505943 209.1029400052407)	Significantly stronger coverage drop	17.66	(-0.044087980103276345 0.013748970183711778)	Significantly stronger coverage drop
13.3596	149.013	-21.2614	757.116	-15.6764	6078.9	-807.33	-0.0235348	0.000380366	-21.6564	EwS_63_1	Liver_specific_DHSs	no	-0.85	(-118.91617617505943 209.1029400052407)	n.s.	-0.6	(-0.044087980103276345 0.013748970183711778)	n.s.
7.74707	149.932	-19.6604	757	-21.4901	6078	-778.263	-0.0088419	0.000208267	-32.3482	EwS_64_1	Liver_specific_DHSs	no	-0.98	(-118.91617617505943 209.1029400052407)	n.s.	0.45	(-0.044087980103276345 0.013748970183711778)	n.s.
-4.02749	149.142	-17.0435	757.562	-107.699	6078.91	-780.231	0.0268165	0.000691283	-129.442	EwS_65_1	Liver_specific_DHSs	no	-2.21	(-118.91617617505943 209.1029400052407)	Significantly stronger coverage drop	3.02	(-0.044087980103276345 0.013748970183711778)	Significantly stronger coverage drop
6.12616	149.143	22.6636	757.116	94.1701	6078.91	-808.982	-0.034509	-0.00276155	124.029	EwS_66_1	Liver_specific_DHSs	no	1	(-118.91617617505943 209.1029400052407)	n.s.	-1.39	(-0.044087980103276345 0.013748970183711778)	n.s.
10.1391	149	-15.3284	757	-29.115	6079	-780.643	-0.0171582	0.000403835	-32.8193	EwS_67_1	Liver_specific_DHSs	no	-0.99	(-118.91617617505943 209.1029400052407)	n.s.	-0.14	(-0.044087980103276345 0.013748970183711778)	n.s.
6.83667	150	-18.0377	758	-2.4575	6079	-776.217	-0.00852823	0.000162585	-12.7514	EwS_68_1	Liver_specific_DHSs	no	-0.73	(-118.91617617505943 209.1029400052407)	n.s.	0.48	(-0.044087980103276345 0.013748970183711778)	n.s.
11.1919	149	-17.176	758	-20.8593	6079	-784.257	-0.019557	0.000600462	-25.2184	EwS_69_1	Liver_specific_DHSs	no	-0.89	(-118.91617617505943 209.1029400052407)	n.s.	-0.32	(-0.044087980103276345 0.013748970183711778)	n.s.
4.50828	149.013	-16.2926	757.116	97.7538	6078.91	-779.644	-0.00990012	-0.00216109	86.4207	EwS_70_1	Liver_specific_DHSs	no	0.52	(-118.91617617505943 209.1029400052407)	n.s.	0.38	(-0.044087980103276345 0.013748970183711778)	n.s.
-1.81104	150	-28.0866	758	-32.2642	6078	-792.418	0.0217166	0.00124947	-62.6687	EwS_71_1	Liver_specific_DHSs	no	-1.36	(-118.91617617505943 209.1029400052407)	n.s.	2.65	(-0.044087980103276345 0.013748970183711778)	Significantly stronger coverage drop
2.71674	149.013	-3.559	757.562	62.5605	6078.5	-790.346	-0.00950507	-0.00139553	62.044	EwS_72_1	Liver_specific_DHSs	no	0.21	(-118.91617617505943 209.1029400052407)	n.s.	0.41	(-0.044087980103276345 0.013748970183711778)	n.s.
4.73438	149.143	23.9789	757.116	-115.143	6078.5	-778.863	-0.017742	0.00187828	-85.3383	EwS_73_1	Liver_specific_DHSs	no	-1.65	(-118.91617617505943 209.1029400052407)	n.s.	-0.18	(-0.044087980103276345 0.013748970183711778)	n.s.
2.77999	149.109	7.91521	757.562	30.1564	6078.91	-776.817	-0.0135852	-0.00151838	41.3286	EwS_74_1	Liver_specific_DHSs	no	-0.05	(-118.91617617505943 209.1029400052407)	n.s.	0.11	(-0.044087980103276345 0.013748970183711778)	n.s.
-1.27877	149.013	-24.2263	757.116	22.2494	6078.88	-777.028	0.0147288	-0.000530557	-3.70498	EwS_75_1	Liver_specific_DHSs	no	-0.62	(-118.91617617505943 209.1029400052407)	n.s.	2.15	(-0.044087980103276345 0.013748970183711778)	Significantly stronger coverage drop
6.42148	149	18.1147	758	-35.3414	6079	-803.388	-0.0244079	0.0001848	-9.58972	EwS_76_1	Liver_specific_DHSs	no	-0.69	(-118.91617617505943 209.1029400052407)	n.s.	-0.66	(-0.044087980103276345 0.013748970183711778)	n.s.
0.705175	149.013	0.967361	757.116	-19.616	6078.9	-788.491	-0.0011103	-0.000300955	-17.8021	EwS_77_1	Liver_specific_DHSs	no	-0.8	(-118.91617617505943 209.1029400052407)	n.s.	1.01	(-0.044087980103276345 0.013748970183711778)	n.s.
0.34353	149.143	3.90641	757.116	29.2522	6078.89	-821.658	-0.00489704	-0.000664747	33.5602	EwS_78_1	Liver_specific_DHSs	no	-0.15	(-118.91617617505943 209.1029400052407)	n.s.	0.74	(-0.044087980103276345 0.013748970183711778)	n.s.
1.10193	149	-3.11954	758	-6.18958	6078.01	-767.484	-0.000902274	-0.000140055	-8.05582	EwS_79_1	Liver_specific_DHSs	no	-0.67	(-118.91617617505943 209.1029400052407)	n.s.	1.02	(-0.044087980103276345 0.013748970183711778)	n.s.
9.68356	150	-23.5434	758	87.33	6078	-749.346	-0.0190955	-0.00242369	74.6741	EwS_80_1	Liver_specific_DHSs	no	0.37	(-118.91617617505943 209.1029400052407)	n.s.	-0.28	(-0.044087980103276345 0.013748970183711778)	n.s.
4.8603	149.08	14.6325	757.562	45.7976	6078.5	-799.007	-0.0237177	-0.00226995	66.1392	EwS_81_1	Liver_specific_DHSs	no	0.27	(-118.91617617505943 209.1029400052407)	n.s.	-0.61	(-0.044087980103276345 0.013748970183711778)	n.s.
4.24098	149	5.9642	758	3.50024	6078.86	-770.656	-0.0147238	-0.000969162	14.4235	EwS_82_1	Liver_specific_DHSs	no	-0.39	(-118.91617617505943 209.1029400052407)	n.s.	0.03	(-0.044087980103276345 0.013748970183711778)	n.s.
6.62604	149.013	-12.1423	757.116	-297.961	6078.92	-786.638	0.00821293	0.00755151	-302.22	EwS_84_1	Liver_specific_DHSs	no	-4.4	(-118.91617617505943 209.1029400052407)	Significantly stronger coverage drop	1.68	(-0.044087980103276345 0.013748970183711778)	n.s.
0.760207	149.998	5.68069	757.998	-2.81695	6078	-784.998	-0.00482679	-0.000468657	3.79837	EwS_85_1	Liver_specific_DHSs	no	-0.52	(-118.91617617505943 209.1029400052407)	n.s.	0.74	(-0.044087980103276345 0.013748970183711778)	n.s.
-1.17433	149.013	6.60369	757.116	129.43	6078.91	-823.898	-0.00882982	-0.00350293	134.594	EwS_87_1	Liver_specific_DHSs	no	1.13	(-118.91617617505943 209.1029400052407)	n.s.	0.46	(-0.044087980103276345 0.013748970183711778)	n.s.
11.48	150	-35.5798	758	0.661358	6078.97	-795.074	-0.0118498	-0.00172328	-21.9691	EwS_88_1	Liver_specific_DHSs	no	-0.85	(-118.91617617505943 209.1029400052407)	n.s.	0.24	(-0.044087980103276345 0.013748970183711778)	n.s.
-5.28564	149	-6.985	757	132.738	6079	-781.425	0.00912212	-0.0034391	119.426	EwS_89_1	Liver_specific_DHSs	no	0.94	(-118.91617617505943 209.1029400052407)	n.s.	1.75	(-0.044087980103276345 0.013748970183711778)	n.s.
2.05771	149.013	18.1554	757.116	13.4613	6078.54	-795.958	-0.015959	-0.00152514	34.151	EwS_90_1	Liver_specific_DHSs	no	-0.14	(-118.91617617505943 209.1029400052407)	n.s.	-0.06	(-0.044087980103276345 0.013748970183711778)	n.s.
-0.610541	149.013	15.0769	757.562	-4.79485	6078.89	-783.061	-0.00599046	5.27e-05	9.71979	EwS_91_1	Liver_specific_DHSs	no	-0.45	(-118.91617617505943 209.1029400052407)	n.s.	0.66	(-0.044087980103276345 0.013748970183711778)	n.s.
-11.5251	149.143	-22.4493	757.562	-50.3684	6078.91	-809.814	0.0459562	0.00193841	-86.3061	EwS_92_1	Liver_specific_DHSs	no	-1.66	(-118.91617617505943 209.1029400052407)	n.s.	4.39	(-0.044087980103276345 0.013748970183711778)	Significantly stronger coverage drop
15.881	149.143	2.06501	757.116	20.083	6078.9	-787.266	-0.0448862	-0.00146623	40.5222	EwS_93_1	Liver_specific_DHSs	no	-0.06	(-118.91617617505943 209.1029400052407)	n.s.	-2.13	(-0.044087980103276345 0.013748970183711778)	Significantly weaker coverage drop
-2.4019	149.899	-9.20286	758	37.5158	6079	-785.909	0.00877397	-0.000457282	25.4088	EwS_94_1	Liver_specific_DHSs	no	-0.25	(-118.91617617505943 209.1029400052407)	n.s.	1.72	(-0.044087980103276345 0.013748970183711778)	n.s.
7.45248	150	-2.55821	758	-104.427	6079	-765.71	-0.0116212	0.00234406	-98.2746	EwS_95_1	Liver_specific_DHSs	no	-1.82	(-118.91617617505943 209.1029400052407)	n.s.	0.25	(-0.044087980103276345 0.013748970183711778)	n.s.
4.5387	149	33.7781	758	-174.675	6079	-788.02	-0.0184667	0.00316154	-135.142	EwS_31_1	Liver_specific_DHSs	no	-2.28	(-118.91617617505943 209.1029400052407)	Significantly stronger coverage drop	-0.24	(-0.044087980103276345 0.013748970183711778)	n.s.
5.7877	149	13.6771	758	-200.011	6078	-790.925	-0.00956663	0.00488676	-179.291	EwS_3_1	Liver_specific_DHSs	no	-2.84	(-118.91617617505943 209.1029400052407)	Significantly stronger coverage drop	0.4	(-0.044087980103276345 0.013748970183711778)	n.s.
5.78035	149	-15.4376	757	-60.5448	6078	-792.147	-0.00336702	0.00137978	-69.3692	EwS_6_6	Liver_specific_DHSs	no	-1.45	(-118.91617617505943 209.1029400052407)	n.s.	0.85	(-0.044087980103276345 0.013748970183711778)	n.s.
